# Supplementary material for: The Mechanism of NEDD8 Activation of CUL5 Ubiquitin E3 Ligases
Source: Mol Cell Proteomics. 2021 Jan 6;20:100019. doi: 10.1074/mcp.RA120.002414 (PMC7950132; doi:10.1074/mcp.RA120.002414)
Supplement: MCPRO_MCP/2020/002414_1 [file mmc1.xlsx]

## Sheet: L06
CKB-ELOB/C-CUL5(N8)-RBX2 + ARIH2
Sample	SITE	Protein Accession	Peptide	Unique	-10lgP	Mass	Length	ppm	m/z	z	RT	Area Sample 7	SUM		Scan	Source File	#Feature	#Feature Sample 7	Start	End	PTM	AScore
L06	Nterm,K6, K11	P0CG47|UBB_HUMAN	M(+42.01)QIFVK(+42.01)TLTGK(+42.01).T	Y	21	1390.75	11	2.9	696.386	2	48.93	5930000			36169	R_L06.raw	1	1	1	11	Acetylation (N-term); Acetylation (K)	M1:Acetylation (N-term):1000.00;K6:Acetylation (K):1000.00;K11:Acetylation (K):1000.00
L06	Nterm,K6, K11	P0CG47|UBB_HUMAN	M(+42.01)(+15.99)QIFVK(+42.01)TLTGK.T	Y	18.35	1364.74	11	1	683.377	2	43.17	984000	6914000		31198	R_L06.raw	1	1	1	11	Acetylation (Protein N-term); Oxidation (M); Acetylation (K)	M1:Acetylation (Protein N-term):1000.00;M1:Oxidation (M):1000.00;K6:Acetylation (K):38.32
L06	K6Ub	P0CG47|UBB_HUMAN	M(+42.01)QIFVK(+114.04)TLTGK(+42.01).T	Y	16.77	1462.79	11	3.2	732.402	2	47.87	4320000	113174000	K6	35240	R_L06.raw	1	1	1	11	Acetylation (N-term); Ubiquitin; Acetylation (K)	M1:Acetylation (N-term):1000.00;K6:Ubiquitin:12.28;K11:Acetylation (K):52.68
L06	Nterm,K6, K11	P0CG47|UBB_HUMAN	M(+42.01)QIFVK(+42.01)TLTGK(+42.01)T.I	Y	15.12	1491.8	12	4.4	746.911	2	48.72	1620000	15320000	K6Ub	35980	R_L06.raw	1	1	1	12	Acetylation (N-term); Acetylation (K)	M1:Acetylation (N-term):1000.00;K6:Acetylation (K):1000.00;K11:Acetylation (K):1000.00
L06	Nterm,K6, K11	P0CG47|UBB_HUMAN	F.VK(+42.01)TLTGK(+42.01)TITLEVEPSDTIENVK.A	Y	23.54	2598.4	23	1.8	867.142	3	39.48	50200000		0.135367	27993	R_L06.raw	1	1	5	27	Acetylation (K)	K2:Acetylation (K):111.75;K7:Acetylation (K):107.99
L06	Nterm,K6, K11	P0CG47|UBB_HUMAN	F.V(+42.01)KTLTGK(+42.01)TITLEVEPSDTIENVK.A	Y	20.84	2598.4	23	1.8	867.142	3	39.39	50200000	104000000		27910	R_L06.raw	1	1	5	27	Acetylation (N-term); Acetylation (K)	V1:Acetylation (N-term):1000.00;K7:Acetylation (K):18.40
L06	Nterm,K6UB, K11	P0CG47|UBB_HUMAN	F.VK(+114.04)TLTGK(+42.01)TITLEVEPSDTIENVK.A	Y	19.3	2670.43	23	0.3	891.152	3	35.25	4240000	4240000		24205	R_L06.raw	1	1	5	27	Ubiquitin; Acetylation (K)	K2:Ubiquitin:7.65;K7:Acetylation (K):23.49
L06	K6Ub	P0CG47|UBB_HUMAN	F.V(+42.01)KTLTGK(+114.04)TITLEVEPSDTIENVK(+42.01)AK.I	Y	15.75	2911.58	25	4.1	971.536	3	35.69	6760000	6760000		24594	R_L06.raw	1	1	5	29	Acetylation (N-term); Ubiquitin; Acetylation (K)	V1:Acetylation (N-term):1000.00;K7:Ubiquitin:11.06;K23:Acetylation (K):7.32
L06	K11Ub	P0CG47|UBB_HUMAN	K.TLTGK(+114.04)TITLEVEPSDTIENVK.A	Y	20.23	2401.26	21	-4.2	801.423	3	31.54	0	186170000	K11	20932	R_L06.raw	0	0	7	27	Ubiquitin	K5:Ubiquitin:8.69
L06	K11Ub	P0CG47|UBB_HUMAN	L.TGK(+114.04)TITLEVEPSDTIEN.V	Y	16.49	1959.96	17	3.3	980.992	2	28.47	5530000	5530000	K11Ub	18378	R_L06.raw	1	1	9	25	Ubiquitin	K3:Ubiquitin:5.03
L06		P0CG47|UBB_HUMAN	K.TITLEVEPSDTIENVK.A	Y	24.96	1786.92	16	1.3	894.468	2	31.86	14500000		0.029704	21214	R_L06.raw	1	1	12	27
L06	K27, K29, K33	P0CG47|UBB_HUMAN	L.EVEPSDTIENVK(+42.01)AK(+42.01)IQDK(+42.01)EGIPPDQQR.L	Y	22.61	3188.58	27	2.4	1063.87	3	44.74	153000000	153000000		32550	R_L06.raw	2	2	16	42	Acetylation (K)	K12:Acetylation (K):1000.00;K14:Acetylation (K):1000.00;K18:Acetylation (K):1000.00
L06	K27	P0CG47|UBB_HUMAN	L.EVEPSDTIENVK(+42.01)AK.I	Y	20.36	1599.8	14	3	800.909	2	22.81	2140000			13156	R_L06.raw	1	1	16	29	Acetylation (K)	K12:Acetylation (K):17.01
L06	K27, K29, K33UB	P0CG47|UBB_HUMAN	L.EVEPSDTIENVK(+42.01)AK(+42.01)IQDK(+114.04)EGIPPDQQR.L	Y	19.67	3260.62	27	3.2	1087.88	3	39.71	45300000	45300000		28194	R_L06.raw	1	1	16	42	Acetylation (K); Ubiquitin	K12:Acetylation (K):13.71;K14:Acetylation (K):17.65;K18:Ubiquitin:13.72
L06	K29, K33	P0CG47|UBB_HUMAN	S.DTIENVK(+42.01)AK(+42.01)IQDK(+42.01)EGIPPDQQR.L	Y	21.84	2647.35	22	-0.8	1324.68	2	40.79	62700000	62700000		29140	R_L06.raw	3	3	21	42	Acetylation (K)	K7:Acetylation (K):1000.00;K9:Acetylation (K):1000.00;K13:Acetylation (K):1000.00
L06	K29, K33UB	P0CG47|UBB_HUMAN	S.DTIENVK(+42.01)AK(+42.01)IQDK(+114.04)EGIPPDQQR.L	Y	19.3	2719.38	22	-1	907.466	3	35.66	11200000	11200000		24568	R_L06.raw	3	3	21	42	Acetylation (K); Ubiquitin	K7:Acetylation (K):37.35;K9:Acetylation (K):22.37;K13:Ubiquitin:22.37
L06		P0CG47|UBB_HUMAN	D.T(+42.01)(+114.04)IENVKAK(+42.01)IQDK(+42.01)EGIPPDQQR.L	Y	17.08	2646.36	21	2.9	883.13	3	39.27	32300000			27796	R_L06.raw	1	1	22	42	Acetylation (N-term); Ubiquitin; Acetylation (K)	T1:Acetylation (N-term):1000.00;T1:Ubiquitin:4.75;K8:Acetylation (K):22.87;K12:Acetylation (K):68.07
L06	K27, K29, K33	P0CG47|UBB_HUMAN	N.VK(+42.01)AK(+42.01)IQDK(+42.01)EGIPPDQQR.L	Y	26.16	2075.1	17	2.5	1038.56	2	23.49	3090000000	3090000000		13835	R_L06.raw	12	12	26	42	Acetylation (K)	K2:Acetylation (K):1000.00;K4:Acetylation (K):1000.00;K8:Acetylation (K):1000.00
L06	K27, K29, K33	P0CG47|UBB_HUMAN	N.V(+42.01)KAK(+42.01)IQDK(+42.01)EGIPPDQQR.L	Y	25.97	2075.1	17	1.3	1038.56	2	24.99	2190000000	2190000000		15093	R_L06.raw	4	4	26	42	Acetylation (N-term); Acetylation (K)	V1:Acetylation (N-term):1000.00;K4:Acetylation (K):42.28;K8:Acetylation (K):139.02
L06	K27, K29, K33	P0CG47|UBB_HUMAN	N.V(+42.01)KAK(+42.01)IQDK(+114.04)EGIPPDQQR.L	Y	21.32	2147.13	17	2.1	716.72	3	19.77	613000000	613000000		10370	R_L06.raw	3	3	26	42	Acetylation (N-term); Acetylation (K); Ubiquitin	V1:Acetylation (N-term):1000.00;K4:Acetylation (K):32.28;K8:Ubiquitin:88.83
L06	K27, K29, K33UB	P0CG47|UBB_HUMAN	N.VK(+42.01)AK(+42.01)IQDK(+114.04)EGIPPDQQR.L	Y	20.93	2147.13	17	2.3	716.72	3	20.06	615000000	615000000		10666	R_L06.raw	3	3	26	42	Acetylation (K); Ubiquitin	K2:Acetylation (K):97.87;K4:Acetylation (K):72.09;K8:Ubiquitin:72.09
L06	K27, K29, K33	P0CG47|UBB_HUMAN	V.K(+42.01)(+42.01)AKIQDK(+42.01)EGIPPDQQR.L	Y	22.2	1976.03	16	2.9	989.026	2	22.15	26800000	26800000		12506	R_L06.raw	3	3	27	42	Acetylation (K); Acetylation (N-term)	K1:Acetylation (K):0.00;K1:Acetylation (N-term):1000.00;K7:Acetylation (K):77.51
L06	K27, K29, K33	P0CG47|UBB_HUMAN	V.K(+42.01)AK(+42.01)IQDK(+42.01)EGIPPDQQR.L	Y	20.92	1976.03	16	0	989.024	2	22.67	25000000	25000000	K33	13018	R_L06.raw	1	1	27	42	Acetylation (N-term); Acetylation (K)	K1:Acetylation (N-term):1000.00;K3:Acetylation (K):1000.00;K7:Acetylation (K):1000.00
L06	K29, K33	P0CG47|UBB_HUMAN	K.A(+42.01)KIQDK(+42.01)EGIPPDQQR.L	Y	27.78	1805.93	15	1.3	903.972	2	20.46	359000000	359000000	23064740000	11065	R_L06.raw	5	5	28	42	Acetylation (N-term); Acetylation (K)	A1:Acetylation (N-term):1000.00;K6:Acetylation (K):105.60
L06	K29, K33	P0CG47|UBB_HUMAN	K.AK(+42.01)IQDK(+42.01)EGIPPDQQR.L	Y	27.37	1805.93	15	2.7	903.973	2	20.56	382000000	382000000		11162	R_L06.raw	6	6	28	42	Acetylation (K)	K2:Acetylation (K):1000.00;K6:Acetylation (K):1000.00
L06	K29, K33UB	P0CG47|UBB_HUMAN	K.AK(+42.01)IQDK(+114.04)EGIPPDQQR.L	Y	19.52	1877.96	15	4.3	626.996	3	15.59	44600000	44600000	K33Ub	6372	R_L06.raw	1	1	28	42	Acetylation (K); Ubiquitin	K2:Acetylation (K):48.12;K6:Ubiquitin:48.12
L06	K29, K33UB	P0CG47|UBB_HUMAN	K.A(+43.01)KIQDK(+114.04)EGIPPDQQR.L	Y	17.84	1878.95	15	3.3	627.328	3	11.38	0		1043800000	2718	R_L06.raw	0	0	28	42	Carbamylation; Ubiquitin	A1:Carbamylation:9.34;K6:Ubiquitin:33.81
L06	K29, K33	P0CG47|UBB_HUMAN	K.A(+43.01)KIQDK(+42.01)EGIPPDQQR.L	Y	17.77	1806.92	15	1.5	603.316	3	18.4	88100000	88100000	0.0452552	9059	R_L06.raw	1	1	28	42	Carbamylation; Acetylation (K)	A1:Carbamylation:7.65;K6:Acetylation (K):38.26
L06	K29, K33	P0CG47|UBB_HUMAN	K.AK(+27.99)IQDK(+42.01)EGIPPDQQR.L	Y	17.33	1791.91	15	3	896.966	2	20.37	99700000	99700000		10981	R_L06.raw	2	2	28	42	Formylation; Acetylation (K)	K2:Formylation:0.00;K6:Acetylation (K):42.89
L06	K33Ub	P0CG47|UBB_HUMAN	K.A(+42.01)KIQDK(+114.04)EGIPPDQQR.L	Y	16.45	1877.96	15	3	626.996	3	16.67	45800000	45800000		7438	R_L06.raw	2	2	28	42	Acetylation (N-term); Ubiquitin	A1:Acetylation (N-term):1000.00;K6:Ubiquitin:32.48
L06	K29, K33UB	P0CG47|UBB_HUMAN	K.A(+27.99)KIQDK(+42.01)EGIPPDQQR.L	Y	16.06	1791.91	15	2.9	598.313	3	18.84	82600000	82600000		9484	R_L06.raw	2	2	28	42	Formylation; Acetylation (K)	A1:Formylation:0.00;K6:Acetylation (K):25.18
L06	K29, K33	P0CG47|UBB_HUMAN	K.A(+42.01)KIQDK(+43.01)EGIPPDQQR.L	Y	15.63	1806.92	15	2.2	603.316	3	17.55	88100000	88100000		8199	R_L06.raw	1	1	28	42	Acetylation (N-term); Carbamylation	A1:Acetylation (N-term):1000.00;K6:Carbamylation:9.85
L06	K29, K33	P0CG47|UBB_HUMAN	K.AK(+42.01)IQDK(+43.01)EGIPPDQQR.L	Y	15.4	1806.92	15	4.6	904.473	2	21.32	0			11929	R_L06.raw	0	0	28	42	Acetylation (K); Carbamylation	K2:Acetylation (K):64.16;K6:Carbamylation:64.16
L06	K29, K33	P0CG47|UBB_HUMAN	A.K(+42.01)IQDK(+42.01)EGIPPDQQR.L	Y	22.86	1734.89	14	2.9	868.455	2	22.89	15300000000	15300000000		13233	R_L06.raw	6	6	29	42	Acetylation (N-term); Acetylation (K)	K1:Acetylation (N-term):1000.00;K5:Acetylation (K):1000.00
L06	K29, K33	P0CG47|UBB_HUMAN	A.K(+42.01)IQDK(+114.04)EGIPPDQQR.L	Y	20.7	1806.92	14	2.1	904.47	2	15.36	142000000	142000000		6144	R_L06.raw	6	6	29	42	Acetylation (N-term); Ubiquitin	K1:Acetylation (N-term):1000.00;K5:Ubiquitin:1000.00
L06	K33	P0CG47|UBB_HUMAN	K.IQDK(+42.01)EGIPPDQQR.L	Y	26.17	1564.78	13	2.7	783.402	2	17.3	299000000	299000000		7982	R_L06.raw	11	11	30	42	Acetylation (K)	K4:Acetylation (K):1000.00
L06	K33	P0CG47|UBB_HUMAN	K.IQDK(+42.01)E(+21.98)GIPPDQQR.L	Y	19.71	1586.77	13	5	529.932	3	16.14	9340000	9340000		6909	R_L06.raw	1	1	30	42	Acetylation (K); Sodium adduct	K4:Acetylation (K):1000.00;E5:Sodium adduct:17.01
L06	K33UB	P0CG47|UBB_HUMAN	K.IQDK(+114.04)EGIPPDQQR.L	Y	18.61	1636.82	13	4.4	546.615	3	12.64	23300000	23300000		3731	R_L06.raw	4	4	30	42	Ubiquitin	K4:Ubiquitin:1000.00
L06	K33	P0CG47|UBB_HUMAN	K.IQDK(+41.03)EGIPPDQQR.L	Y	17.25	1563.8	13	2.6	782.909	2	15.99	137000000	137000000		6760	R_L06.raw	1	1	30	42	Amidination of lysines or N-terminal amines with methyl acetimidate	K4:Amidination of lysines or N-terminal amines with methyl acetimidate:22.34
L06	K33Ub	P0CG47|UBB_HUMAN	D.K(+42.01)(+114.04)EGIPPDQQR.L	Y	15.16	1322.66	10	1.2	662.337	2	16.92	176000000	176000000		7701	R_L06.raw	1	1	33	42	Acetylation (N-term); Ubiquitin	K1:Acetylation (N-term):1000.00;K1:Ubiquitin:1000.00
L06		P0CG47|UBB_HUMAN	K.E(-18.01)GIPPDQQR.L	Y	19.78	1020.5	9	1.8	511.258	2	14.54	25800000			5350	R_L06.raw	1	1	34	42	Pyro-glu from E	E1:Pyro-glu from E:1000.00
L06	K48	P0CG47|UBB_HUMAN	R.LIFAGK(+42.01)QLED(-18.01)GR.T	Y	27.25	1369.74	12	2.5	685.877	2	33.09	607000000	607000000		22328	R_L06.raw	10	10	43	54	Acetylation (K); Dehydration	K6:Acetylation (K):1000.00;D10:Dehydration:1000.00
L06	K48UB	P0CG47|UBB_HUMAN	R.L(+27.99)IFAGK(+114.04)QLEDGR.T	Y	27.12	1487.77	12	2.6	744.896	2	36.42	607000000	607000000		25262	R_L06.raw	2	2	43	54	Formylation; Ubiquitin	L1:Formylation:1000.00;K6:Ubiquitin:1000.00
L06	K48	P0CG47|UBB_HUMAN	R.L(+27.99)IFAGK(+42.01)QLEDGR.T	Y	25.3	1415.74	12	2.7	708.88	2	45.27	607000000	607000000		33008	R_L06.raw	3	3	43	54	Formylation; Acetylation (K)	L1:Formylation:1000.00;K6:Acetylation (K):1000.00
L06	K48	P0CG47|UBB_HUMAN	R.LIFAGK(+42.01)QLEDGR.T	Y	25.1	1387.75	12	2.2	694.882	2	31.4	607000000	607000000		20796	R_L06.raw	17	17	43	54	Acetylation (K)	K6:Acetylation (K):1000.00
L06	K48	P0CG47|UBB_HUMAN	R.LIFAGK(+27.99)QLEDGR.T	Y	24.93	1373.73	12	2.5	687.874	2	29.95	607000000	607000000		19748	R_L06.raw	1	1	43	54	Formylation	K6:Formylation:98.37
L06	K48UB	P0CG47|UBB_HUMAN	R.LIFAGK(+114.04)QLEDGR.T	Y	24.68	1459.78	12	1.9	730.898	2	24.63	607000000	607000000		14833	R_L06.raw	27	27	43	54	Ubiquitin	K6:Ubiquitin:1000.00
L06	K48UB	P0CG47|UBB_HUMAN	R.LIFAGK(+114.04)QLED(-18.01)GR.T	Y	24.07	1441.77	12	2.5	721.893	2	25.64	607000000	607000000	K48	15742	R_L06.raw	6	6	43	54	Ubiquitin; Dehydration	K6:Ubiquitin:1000.00;D10:Dehydration:1000.00
L06	K48	P0CG47|UBB_HUMAN	R.LIFAGKQLEDGR.T	Y	21.69	1345.74	12	1.9	449.587	3	24.01	607000000	607000000	8498000000	14324	R_L06.raw	3	3	43	54
L06	K48	P0CG47|UBB_HUMAN	R.LIFAGK(+42.01)QLEDGR(-.98).T	Y	21.28	1386.76	12	2.4	694.39	2	29.59	607000000	607000000	K48UB	19404	R_L06.raw	2	2	43	54	Acetylation (K); Amidation	K6:Acetylation (K):1000.00;R12:Amidation:1000.00
L06	K48UB	P0CG47|UBB_HUMAN	R.LIFAGK(+383.23)QLEDGR.T	Y	21.14	1728.96	12	2.1	577.33	3	23.97	607000000	607000000	4856000000	14288	R_L06.raw	2	2	43	54	Ubiquitination	K6:Ubiquitination:1000.00
L06	K48	P0CG47|UBB_HUMAN	R.LIFAGK(+41.03)QLEDGR.T	Y	19.72	1386.76	12	3.1	694.39	2	35.97	607000000	607000000	0.571429	24845	R_L06.raw	4	4	43	54	Amidination of lysines or N-terminal amines with methyl acetimidate	K6:Amidination of lysines or N-terminal amines with methyl acetimidate:65.44
L06	K48UB	P0CG47|UBB_HUMAN	R.LIFAGK(+114.04)QLEDGR(-.98).T	Y	19.01	1458.79	12	2.2	730.406	2	23.63	607000000	607000000		13968	R_L06.raw	2	2	43	54	Ubiquitin; Amidation	K6:Ubiquitin:1000.00;R12:Amidation:1000.00
L06	K48	P0CG47|UBB_HUMAN	R.LIFAGK(+42.01)QLEDGR(+14.02).T	Y	18.95	1401.76	12	1.5	701.889	2	31.16	607000000	607000000		20584	R_L06.raw	1	1	43	54	Acetylation (K); Methylation(KR)	K6:Acetylation (K):1000.00;R12:Methylation(KR):1000.00
L06	K48	P0CG47|UBB_HUMAN	R.LIFAGKQLED(-18.01)GR.T	Y	18.55	1327.72	12	3.3	664.872	2	30.88	607000000	607000000		20360	R_L06.raw	4	4	43	54	Dehydration	D10:Dehydration:1000.00
L06	K48UB	P0CG47|UBB_HUMAN	R.LIFAGK(+172.05)QLEDGR.T	Y	18.49	1517.79	12	0.5	759.902	2	27.23	607000000	607000000		17253	R_L06.raw	2	2	43	54	Menadione hydroquinone derivative	K6:Menadione hydroquinone derivative:1000.00
L06	K48	P0CG47|UBB_HUMAN	R.LIFAGK(+42.01)QLEDGRTLSDYNIQK(+42.01)ESTLH.L	Y	15.65	3059.56	26	2.1	1020.86	3	38.62	607000000	607000000		27205	R_L06.raw	1	1	43	68	Acetylation (K)	K6:Acetylation (K):1000.00;K21:Acetylation (K):1000.00
L06	K48, K63	P0CG47|UBB_HUMAN	R.LIFAGKQLEDGRTLSDYNIQK(+42.01)ESTLHLVLR.L	Y	15.39	3498.88	30	2.3	700.785	5	40.13	607000000	607000000		28559	R_L06.raw	1	1	43	72	Acetylation (K)	K21:Acetylation (K):14.42
L06	K48	P0CG47|UBB_HUMAN	R.LIFAGK(+42.01)QLE(+21.98)DGR.T	Y	15.34	1409.73	12	0.7	705.872	2	31.05	607000000	607000000		20479	R_L06.raw	1	1	43	54	Acetylation (K); Sodium adduct	K6:Acetylation (K):1000.00;E9:Sodium adduct:20.00
L06	K48UB	P0CG47|UBB_HUMAN	L.IFAGK(+114.04)QLEDGR.T	Y	20.22	1346.69	11	2.2	674.356	2	24.55	607000000	607000000		14791	R_L06.raw	9	9	44	54	Ubiquitin	K5:Ubiquitin:1000.00
L06	K48	P0CG47|UBB_HUMAN	L.IFAGK(+42.01)QLEDGR.T	Y	19.47	1274.66	11	2.6	638.34	2	22.89	607000000	607000000		13231	R_L06.raw	2	2	44	54	Acetylation (K)	K5:Acetylation (K):1000.00
L06	K48	P0CG47|UBB_HUMAN	I.FAGK(+42.01)QLEDGR.T	Y	18.94	1161.58	10	1.9	581.797	2	30.92	607000000	607000000		20386	R_L06.raw	3	3	45	54	Acetylation (K)	K4:Acetylation (K):1000.00
L06	K48UB	P0CG47|UBB_HUMAN	I.FAGK(+114.04)QLEDGR.T	Y	18.29	1233.61	10	2.6	617.814	2	25.44	607000000	607000000		15542	R_L06.raw	3	3	45	54	Ubiquitin	K4:Ubiquitin:1000.00
L06		P0CG47|UBB_HUMAN	F.A(+43.01)GKQLEDGR.T	Y	16.74	1015.5	9	2.5	508.761	2	24.46	78800000			14739	R_L06.raw	2	2	46	54	Carbamylation	A1:Carbamylation:0.00
L06	K63	P0CG47|UBB_HUMAN	R.TLSDYNIQK(+42.01)ESTLHLVLR.L	Y	34.45	2171.16	18	0.7	1086.59	2	37.69	16400000000	16400000000		26392	R_L06.raw	36	36	55	72	Acetylation (K)	K9:Acetylation (K):1000.00
L06	K63UB	P0CG47|UBB_HUMAN	R.T(+42.01)LSDYNIQK(+114.04)ESTLHLVLR.L	Y	32.91	2285.2	18	3.1	762.744	3	37.23	113000000	113000000		25996	R_L06.raw	3	3	55	72	Acetylation (N-term); Ubiquitin	T1:Acetylation (N-term):1000.00;K9:Ubiquitin:26.31
L06	K63	P0CG47|UBB_HUMAN	R.T(+42.01)LSDYNIQK(+42.01)ESTLHLVLR.L	Y	32.7	2213.17	18	2.7	1107.59	2	44.01	1750000000	1750000000		31920	R_L06.raw	11	11	55	72	Acetylation (N-term); Acetylation (K)	T1:Acetylation (N-term):1000.00;K9:Acetylation (K):1000.00
L06	K63UB	P0CG47|UBB_HUMAN	R.TLSDYNIQK(+114.04)ESTLHLVLR.L	Y	31.95	2243.19	18	1.2	1122.6	2	32.23	2660000000	2660000000		21545	R_L06.raw	8	8	55	72	Ubiquitin	K9:Ubiquitin:36.05
L06	K63	P0CG47|UBB_HUMAN	R.T(+27.99)LSDYNIQK(+42.01)ESTLHLVLR.L	Y	31.05	2199.15	18	2.3	734.06	3	43.54	102000000	102000000		31516	R_L06.raw	6	6	55	72	Formylation; Acetylation (K)	T1:Formylation:1000.00;K9:Acetylation (K):1000.00
L06	K63	P0CG47|UBB_HUMAN	R.TLSDYNIQK(+42.01)ES(-18.01)TLHLVLR.L	Y	29.79	2153.15	18	2	718.725	3	38.14	120000000	120000000		26784	R_L06.raw	5	5	55	72	Acetylation (K); Dehydration	K9:Acetylation (K):1000.00;S11:Dehydration:21.94
L06		P0CG47|UBB_HUMAN	R.TLSDYNIQKES(-18.01)TLHLVLR.L	Y	29.6	2111.14	18	2.4	704.721	3	40.66	4930000	4930000		29018	R_L06.raw	1	1	55	72	Dehydration	S11:Dehydration:17.01
L06	K63	P0CG47|UBB_HUMAN	R.TLSDYNIQK(+43.01)ESTLHLVLR.L	Y	28.36	2172.15	18	3.2	1087.09	2	40.48	1020000	1020000		28866	R_L06.raw	4	4	55	72	Carbamylation	K9:Carbamylation:68.30
L06	K63	P0CG47|UBB_HUMAN	R.TLSD(+21.98)YNIQK(+42.01)ESTLHLVLR.L	Y	27.55	2193.14	18	-0.3	732.054	3	37.53	183000000	183000000		26264	R_L06.raw	2	2	55	72	Sodium adduct; Acetylation (K)	D4:Sodium adduct:22.65;K9:Acetylation (K):1000.00
L06	K63	P0CG47|UBB_HUMAN	R.TLSDYNIQK(+42.01)E(+21.98)STLHLVLR.L	Y	27.42	2193.14	18	1.5	732.055	3	38.45	183000000	183000000		27057	R_L06.raw	2	2	55	72	Acetylation (K); Sodium adduct	K9:Acetylation (K):1000.00;E10:Sodium adduct:25.21
L06	K63	P0CG47|UBB_HUMAN	R.TLSDYNIQK(+42.01)ESTLH.L	Y	27.31	1689.82	14	1.9	845.919	2	26.09	3290000000	3290000000		16173	R_L06.raw	7	7	55	68	Acetylation (K)	K9:Acetylation (K):1000.00
L06	K63	P0CG47|UBB_HUMAN	R.TLSD(-18.01)YNIQKESTLHLVLR.L	Y	27.24	2111.14	18	2.4	704.721	3	38.53	33000000	33000000	25835845000	27129	R_L06.raw	1	1	55	72	Dehydration	D4:Dehydration:17.01
L06	K63	P0CG47|UBB_HUMAN	R.T(+42.01)LSDYNIQK(+43.01)ESTLHLVLR.L	Y	27.2	2214.16	18	6.3	1108.1	2	43.87	1930000	1930000		31797	R_L06.raw	2	2	55	72	Acetylation (N-term); Carbamylation	T1:Acetylation (N-term):1000.00;K9:Carbamylation:1000.00
L06	K63	P0CG47|UBB_HUMAN	R.TLS(-18.01)DYNIQK(+42.01)ESTLHLVLR.L	Y	26.46	2153.15	18	0.4	718.723	3	37.6	170000000	170000000		26324	R_L06.raw	5	5	55	72	Dehydration; Acetylation (K)	S3:Dehydration:7.21;K9:Acetylation (K):1000.00
L06	K63	P0CG47|UBB_HUMAN	R.T(+42.01)LSDYNIQK(+42.01)ESTLH.L	Y	25.91	1731.83	14	2.4	866.925	2	33.22	306000000	306000000		22450	R_L06.raw	4	4	55	68	Acetylation (N-term); Acetylation (K)	T1:Acetylation (N-term):1000.00;K9:Acetylation (K):1000.00
L06	K63	P0CG47|UBB_HUMAN	R.TLSDYNIQKES(+79.97)TLHLVLR.L	Y	25.65	2209.11	18	-2.1	553.285	4	37.79	228000000	228000000		26475	R_L06.raw	5	5	55	72	Phosphorylation (STY)	S11:Phosphorylation (STY):0.00
L06	K63	P0CG47|UBB_HUMAN	R.TLSDYNIQK(+42.01)ESTLHL.V	Y	25.03	1802.9	15	2.2	902.462	2	35.88	745000000	745000000		24764	R_L06.raw	2	2	55	69	Acetylation (K)	K9:Acetylation (K):1000.00
L06	K63UB	P0CG47|UBB_HUMAN	R.TLSDYNIQK(+114.04)ESTLH.L	Y	24.9	1761.85	14	2.4	881.936	2	22.07	735000000	735000000		12430	R_L06.raw	2	2	55	68	Ubiquitin	K9:Ubiquitin:26.31
L06	K63	P0CG47|UBB_HUMAN	R.TLSDY(-18.01)NIQK(+42.01)ESTLHLVLR.L	Y	24.01	2153.15	18	2.5	718.725	3	39.36	25700000	25700000		27880	R_L06.raw	1	1	55	72	Dehydration; Acetylation (K)	Y5:Dehydration:0.00;K9:Acetylation (K):1000.00
L06	K63	P0CG47|UBB_HUMAN	R.TLSDYNIQK(+41.03)ESTLHLVLR.L	Y	23.74	2170.17	18	2.1	724.4	3	37.22	1920000000	1920000000		25990	R_L06.raw	6	6	55	72	Amidination of lysines or N-terminal amines with methyl acetimidate	K9:Amidination of lysines or N-terminal amines with methyl acetimidate:89.48
L06	K63	P0CG47|UBB_HUMAN	R.TLSDYNIQ(+.98)K(+42.02)ESTLHLVLR.L	Y	23.13	2172.15	18	6.5	1087.09	2	38.98	165000	165000		27530	R_L06.raw	4	4	55	72	Deamidation (NQ); Guanidination	Q8:Deamidation (NQ):0.00;K9:Guanidination:1000.00
L06	K63	P0CG47|UBB_HUMAN	R.TLSDYN(+.98)IQK(+42.02)ESTLHLVLR.L	Y	23.09	2172.15	18	4.6	725.062	3	45.16	36500000	36500000		32914	R_L06.raw	4	4	55	72	Deamidation (NQ); Guanidination	N6:Deamidation (NQ):32.28;K9:Guanidination:1000.00
L06	K63	P0CG47|UBB_HUMAN	R.TLSDYNIQK(+41.03)ESTLH.L	Y	22.77	1688.84	14	1.8	845.427	2	25.36	125000000	125000000		15453	R_L06.raw	2	2	55	68	Amidination of lysines or N-terminal amines with methyl acetimidate	K9:Amidination of lysines or N-terminal amines with methyl acetimidate:154.74
L06	K63	P0CG47|UBB_HUMAN	R.TLSDYNIQK.E	Y	22.39	1080.55	9	2	541.281	2	17.5	164000000	164000000		8159	R_L06.raw	1	1	55	63
L06	K63UB	P0CG47|UBB_HUMAN	R.T(+27.99)LSDYNIQK(+114.04)ESTLHLVLR.L	Y	22.24	2271.19	18	5.4	758.073	3	37.12	4720000	4720000		25897	R_L06.raw	1	1	55	72	Formylation; Ubiquitin	T1:Formylation:76.53;K9:Ubiquitin:15.73
L06	K63	P0CG47|UBB_HUMAN	R.TLSDYNIQKES(+100.02)TLHLVLR.L	Y	21.85	2229.16	18	3.5	744.065	3	39.69	0	0		28174	R_L06.raw	0	0	55	72	Methylmalonylation on Serine	S11:Methylmalonylation on Serine:60.24
L06	K63	P0CG47|UBB_HUMAN	R.TLSDY(+31.99)NIQK(+42.01)ESTLHLVLR.L	Y	21.82	2203.15	18	3.6	735.393	3	36.95	10500000	10500000		25741	R_L06.raw	1	1	55	72	Dihydroxy; Acetylation (K)	Y5:Dihydroxy:100.80;K9:Acetylation (K):1000.00
L06	K63UB	P0CG47|UBB_HUMAN	R.TLSDYNIQK(+42.01)ES(+114.04)TLHLVLR.L	Y	21.21	2285.2	18	0.9	762.742	3	36.26	130000000	130000000		25112	R_L06.raw	3	3	55	72	Acetylation (K); Ubiquitin	K9:Acetylation (K):1000.00;S11:Ubiquitin:14.88
L06	K63UB	P0CG47|UBB_HUMAN	R.TLSDYNIQK(+114.04)ESTL.H	Y	21.04	1624.79	13	2.8	813.407	2	26.91	2280000000	2280000000		16940	R_L06.raw	4	4	55	67	Ubiquitin	K9:Ubiquitin:24.32
L06	K63	P0CG47|UBB_HUMAN	R.T(+42.01)LSDYNIQK(+42.01)ESTLHL.V	Y	20.24	1844.92	15	2.1	923.467	2	42.45	36100000	36100000	8493500800	30574	R_L06.raw	3	3	55	69	Acetylation (N-term); Acetylation (K)	T1:Acetylation (N-term):1000.00;K9:Acetylation (K):1000.00
L06	K63	P0CG47|UBB_HUMAN	R.TLS(+42.01)DYNIQK.E	Y	20.12	1122.56	9	3.2	562.287	2	20.51	9410000	9410000		11112	R_L06.raw	1	1	55	63	Acetylation (TSCYH)	S3:Acetylation (TSCYH):45.01
L06	K63	P0CG47|UBB_HUMAN	R.TLSDYNIQK(+42.01)EST(-18.01)LHLVLR.L	Y	19.63	2153.15	18	5	1077.59	2	41.75	52800	52800	K63	29974	R_L06.raw	1	1	55	72	Acetylation (K); Dehydration	K9:Acetylation (K):1000.00;T12:Dehydration:0.00
L06	K63	P0CG47|UBB_HUMAN	R.TLSDYN(+.98)IQK(+114.04)ESTLHLVLR.L	Y	19.6	2244.18	18	8.9	749.072	3	31.98	445000000	445000000	34329345800	21317	R_L06.raw	2	2	55	72	Deamidation (NQ); Ubiquitin	N6:Deamidation (NQ):39.76;K9:Ubiquitin:26.31
L06	K63	P0CG47|UBB_HUMAN	R.TLSDY(+79.97)NIQKESTLHLVLR.L	Y	19.5	2209.11	18	-2.3	553.284	4	38.38	195000000	195000000	K63Ub	26999	R_L06.raw	4	4	55	72	Phosphorylation (STY)	Y5:Phosphorylation (STY):5.32
L06	K63UB	P0CG47|UBB_HUMAN	R.TLSDYNIQK(+114.04)ESTLHL.V	Y	19.47	1874.94	15	-0.4	625.986	3	30.62	143000000	143000000	6707840000	20188	R_L06.raw	4	4	55	69	Ubiquitin	K9:Ubiquitin:22.85
L06	K63	P0CG47|UBB_HUMAN	R.TLSDYNIQK(+42.01)ESTLHLVLRLR.G	Y	19.09	2440.34	20	1.8	611.094	4	40.7	1170000	1170000	0.195397	29058	R_L06.raw	1	1	55	74	Acetylation (K)	K9:Acetylation (K):1000.00
L06	K63	P0CG47|UBB_HUMAN	R.TLSDYNIQK(+42.01)EST(+114.04)LHLVLR.L	Y	19.07	2285.2	18	2.2	572.309	4	35.15	39400000	39400000		24116	R_L06.raw	1	1	55	72	Acetylation (K); Ubiquitin	K9:Acetylation (K):1000.00;T12:Ubiquitin:0.00
L06	K63	P0CG47|UBB_HUMAN	R.TLSD(-18.01)YNIQK(+42.01)ESTLHLVLR.L	Y	18.78	2153.15	18	1.9	718.725	3	39.49	25700000	25700000		27998	R_L06.raw	1	1	55	72	Dehydration; Acetylation (K)	D4:Dehydration:0.00;K9:Acetylation (K):1000.00
L06	K63	P0CG47|UBB_HUMAN	R.TLSDYNIQK(+44.03)ESTLHLVLR.L	Y	18.76	2173.17	18	-5	1087.59	2	41.92	0	0		30118	R_L06.raw	0	0	55	72	Ethanolation (KR)	K9:Ethanolation (KR):100.79
L06	K63	P0CG47|UBB_HUMAN	R.TLSDYNIQK(+42.01)ESTLHLVLR(+14.02).L	Y	18.75	2185.17	18	2.8	1093.6	2	41.69	2350000	2350000		29930	R_L06.raw	1	1	55	72	Acetylation (K); Methylation(KR)	K9:Acetylation (K):1000.00;R18:Methylation(KR):1000.00
L06	K63	P0CG47|UBB_HUMAN	R.TLSDYNIQK(+43.01)ESTLH.L	Y	18.74	1690.82	14	5	846.42	2	27.49	154000000	154000000		17499	R_L06.raw	1	1	55	68	Carbamylation	K9:Carbamylation:100.36
L06	K63UB	P0CG47|UBB_HUMAN	R.T(+42.01)LSDYNIQK(+114.04)ESTLHL.V	Y	17.76	1916.95	15	2.2	959.483	2	36.57	1230000	1230000		25401	R_L06.raw	1	1	55	69	Acetylation (N-term); Ubiquitin	T1:Acetylation (N-term):1000.00;K9:Ubiquitin:26.31
L06	K63	P0CG47|UBB_HUMAN	R.T(+43.01)LSDYNIQK(+42.01)ESTLHLVLR.L	Y	17.67	2214.16	18	2.4	739.064	3	45.87	0	0		33528	R_L06.raw	0	0	55	72	Carbamylation; Acetylation (K)	T1:Carbamylation:1000.00;K9:Acetylation (K):1000.00
L06	K63	P0CG47|UBB_HUMAN	R.TLSDYNIQK(+42.01).E	Y	17.15	1122.56	9	1.9	562.286	2	25.32	76500000	76500000		15420	R_L06.raw	1	1	55	63	Acetylation (K)	K9:Acetylation (K):1000.00
L06	K63	P0CG47|UBB_HUMAN	R.TLSDY(-18.01)NIQKESTLHLVLR.L	Y	16.51	2111.14	18	1.9	704.721	3	38.27	33000000	33000000		26899	R_L06.raw	1	1	55	72	Dehydration	Y5:Dehydration:0.00
L06	K63	P0CG47|UBB_HUMAN	R.TLSDYNIQK(+27.99)ESTLH.L	Y	16.34	1675.81	14	-0.6	838.909	2	25.94	544000	544000		16035	R_L06.raw	1	1	55	68	Formylation	K9:Formylation:81.59
L06	K63	P0CG47|UBB_HUMAN	R.T(+42.01)LSDYNIQK(+42.01)ESTL.H	Y	16	1594.77	13	2.9	798.396	2	40.42	51700000	51700000		28812	R_L06.raw	1	1	55	67	Acetylation (N-term); Acetylation (K)	T1:Acetylation (N-term):1000.00;K9:Acetylation (K):1000.00
L06	K63UB	P0CG47|UBB_HUMAN	R.TLSDYNIQK(+136.03)ESTL.H	Y	15.8	1646.78	13	-0.9	824.397	2	26.5	18500000	18500000		16546	R_L06.raw	1	1	55	67	O-Diethylphosphorylation	K9:O-Diethylphosphorylation:40.00
L06	K63	P0CG47|UBB_HUMAN	R.TLSDYNIQK(+41.03)ESTLHL.V	Y	15.55	1801.92	15	2.3	901.97	2	34.15	11200000	11200000		23285	R_L06.raw	1	1	55	69	Amidination of lysines or N-terminal amines with methyl acetimidate	K9:Amidination of lysines or N-terminal amines with methyl acetimidate:116.92
L06	K63	P0CG47|UBB_HUMAN	R.TLSDYNIQK(+42.01)ESTL.H	Y	15.31	1552.76	13	2.2	777.39	2	32.56	4710000000	4710000000		21857	R_L06.raw	1	1	55	67	Acetylation (K)	K9:Acetylation (K):1000.00
L06	K63	P0CG47|UBB_HUMAN	T.LSDYNIQK(+42.01)ESTLHLVLR.L	Y	29.21	2070.11	17	1.6	691.045	3	36.53	10400000	10400000		25365	R_L06.raw	1	1	56	72	Acetylation (K)	K8:Acetylation (K):1000.00
L06	K63	P0CG47|UBB_HUMAN	L.SDYNIQK(+42.01)ESTLHLVLR.L	Y	26.09	1957.03	16	1.3	653.35	3	34.59	184000000	184000000		23636	R_L06.raw	3	3	57	72	Acetylation (K)	K7:Acetylation (K):1000.00
L06	K63UB	P0CG47|UBB_HUMAN	L.SDYNIQK(+114.04)ESTLHLVLR.L	Y	25.62	2029.06	16	1.9	677.362	3	32.04	55400000	55400000		21376	R_L06.raw	3	3	57	72	Ubiquitin	K7:Ubiquitin:26.31
L06	K63	P0CG47|UBB_HUMAN	L.S(+42.01)DYNIQK(+42.01)ESTLHLVLR.L	Y	24.11	1999.04	16	3.5	1000.53	2	39.37	2460000	2460000		27892	R_L06.raw	1	1	57	72	Acetylation (N-term); Acetylation (K)	S1:Acetylation (N-term):1000.00;K7:Acetylation (K):1000.00
L06	K63UB	P0CG47|UBB_HUMAN	L.S(+42.01)DYNIQK(+114.04)ESTLHLVLR.L	Y	23.92	2071.07	16	3	691.366	3	32.98	1840000	1840000		22235	R_L06.raw	1	1	57	72	Acetylation (N-term); Ubiquitin	S1:Acetylation (N-term):1000.00;K7:Ubiquitin:28.86
L06	K63	P0CG47|UBB_HUMAN	L.SDYNIQK(+43.01)ESTLHLVLR.L	Y	21.34	1958.02	16	3.2	980.021	2	38.55	2660000	2660000		27142	R_L06.raw	2	2	57	72	Carbamylation	K7:Carbamylation:49.54
L06	K63UB	P0CG47|UBB_HUMAN	L.SDYNIQK(+114.04)ESTLH.L	Y	16.06	1547.72	12	1.8	774.869	2	21.95	7150000	7150000		12333	R_L06.raw	1	1	57	68	Ubiquitin	K7:Ubiquitin:22.85
L06	K63	P0CG47|UBB_HUMAN	S.DYNIQK(+42.01)ESTLHLVLR.L	Y	22.68	1869.99	15	1	624.34	3	36.01	10200000	10200000		24883	R_L06.raw	1	1	58	72	Acetylation (K)	K6:Acetylation (K):1000.00
L06	K63	P0CG47|UBB_HUMAN	Y.NIQK(+42.01)ESTLHLVLR.L	Y	23.52	1591.9	13	1.1	796.96	2	30	2390000000	2390000000		19791	R_L06.raw	11	11	60	72	Acetylation (K)	K4:Acetylation (K):1000.00
L06	K63UB	P0CG47|UBB_HUMAN	Y.NIQK(+114.04)ESTLHLVLR.L	Y	21.48	1663.94	13	2.2	555.654	3	24.82	558000000	558000000		14964	R_L06.raw	2	2	60	72	Ubiquitin	K4:Ubiquitin:30.83
L06	K63	P0CG47|UBB_HUMAN	Y.NIQK(+41.03)ESTLHLVLR.L	Y	18.78	1590.92	13	3.1	796.47	2	29.28	3870000	3870000		19162	R_L06.raw	1	1	60	72	Amidination of lysines or N-terminal amines with methyl acetimidate	K4:Amidination of lysines or N-terminal amines with methyl acetimidate:40.63
L06	K63	P0CG47|UBB_HUMAN	Y.NIQK(+27.99)ESTLHLVLR.L	Y	18.53	1577.89	13	1.6	526.971	3	29.83	484000	484000		19632	R_L06.raw	1	1	60	72	Formylation	K4:Formylation:57.45
L06	K63	P0CG47|UBB_HUMAN	N.IQK(+42.01)ESTLHLVLR.L	Y	21.3	1477.86	12	2.5	493.629	3	29.33	44700000	44700000		19207	R_L06.raw	2	2	61	72	Acetylation (K)	K3:Acetylation (K):1000.00
L06	K63	P0CG47|UBB_HUMAN	I.QK(+42.01)ESTLHLVLR.L	Y	19.41	1364.78	11	1.7	683.397	2	30.01	28200000	28200000		19808	R_L06.raw	1	1	62	72	Acetylation (K)	K2:Acetylation (K):1000.00
L06	K63	P0CG47|UBB_HUMAN	Q.K(+42.01)ESTLHLVLR.L	Y	16.83	1236.72	10	2.2	619.368	2	30.01	25400000	25400000		19804	R_L06.raw	2	2	63	72	Acetylation (N-term)	K1:Acetylation (N-term):1000.00
L06		P0CG47|UBB_HUMAN	K.ESTLHLVLR.L	Y	24.18	1066.61	9	1.7	534.315	2	24.9	137000000			15020	R_L06.raw	3	3	64	72
L06		P0CG47|UBB_HUMAN	K.ES(-18.01)TLHLVLR.L	Y	21.39	1048.6	9	2.2	525.31	2	29.95	58800000			19747	R_L06.raw	2	2	64	72	Dehydration	S2:Dehydration:24.44
L06		P0CG47|UBB_HUMAN	K.E(-18.01)STLHLVLR.L	Y	17.21	1048.6	9	2	350.542	3	24.92	8230000			15034	R_L06.raw	1	1	64	72	Pyro-glu from E	E1:Pyro-glu from E:1000.00
L06		P0CG47|UBB_HUMAN	E.STLHLVLR.L	Y	16.05	937.571	8	1.9	469.794	2	23.28	18000000			13622	R_L06.raw	1	1	65	72

## Sheet: L08
L08 is CKB-ELOB/C-CUL5(N8)-RBX2 + E2D2
Sample	Site	Protein Accession	Peptide	Unique	-10lgP	Mass	Length	ppm	m/z	z	RT	Area Sample 7	Sum	Total	Scan	Source File	#Feature	#Feature Sample 7	Start	End	PTM	AScore
L08	K6,K11	P62987|RL40_HUMAN	M(+42.01)QIFVK(+42.01)TLTGK(+42.01).T	Y	19.21	1390.75	11	3.5	696.386	2	48.91	3230000			36158	R_L08.raw	1	1	1	11	Acetylation (N-term); Acetylation (K)	M1:Acetylation (N-term):1000.00;K6:Acetylation (K):1000.00;K11:Acetylation (K):1000.00
L08	K27	P62987|RL40_HUMAN	F.V(+42.01)KTLTGK(+42.01)TITLEVEPSDTIENVK.A	Y	27.27	2598.4	23	1.8	867.142	3	39.48	14900000		K11	28013	R_L08.raw	1	1	5	27	Acetylation (N-term); Acetylation (K)	V1:Acetylation (N-term):1000.00;K7:Acetylation (K):35.03
L08	K27, K29	P62987|RL40_HUMAN	F.VK(+114.04)TLTGK(+42.01)TITLEVEPSDTIENVK(+42.01)AK.I	Y	15.53	2911.58	25	0.1	971.533	3	36.56	1910000		3230000	25423	R_L08.raw	1	1	5	29	Ubiquitin; Acetylation (K)	K2:Ubiquitin:10.11;K7:Acetylation (K):55.60;K23:Acetylation (K):7.32
L08	K11UB	P62987|RL40_HUMAN	K.TLTGK(+383.23)TITLEVEPSDTIENVK.A	Y	22.51	2670.44	21	0.1	891.155	3	35.37	2230000		K11Ub	24343	R_L08.raw	1	1	7	27	Ubiquitination	K5:Ubiquitination:126.37
L08	K32	P62987|RL40_HUMAN	K.TITLEVEPSDTIENVK.A	Y	28.48	1786.92	16	0.8	894.468	2	32.01	13800000		2230000	21374	R_L08.raw	1	1	12	27
L08	K27,K29,K33	P62987|RL40_HUMAN	K.TITLEVEPSDTIENVK(+42.01)AK(+42.01)IQDK(+42.01)EGIPPDQQR.L	Y	20.48	3616.85	31	2.6	905.221	4	46.81	22300000		0.690402	34329	R_L08.raw	1	1	12	42	Acetylation (K)	K16:Acetylation (K):1000.00;K18:Acetylation (K):1000.00;K22:Acetylation (K):1000.00
L08	K27,K29,K33	P62987|RL40_HUMAN	S.DTIENVK(+42.01)AK(+42.01)IQDK(+42.01)EGIPPDQQR.L	Y	25.48	2647.35	22	4.1	883.459	3	41.51	99000000			29787	R_L08.raw	3	3	21	42	Acetylation (K)	K7:Acetylation (K):1000.00;K9:Acetylation (K):1000.00;K13:Acetylation (K):1000.00
L08	K27,K29,K33	P62987|RL40_HUMAN	N.VK(+42.01)AK(+42.01)IQDK(+42.01)EGIPPDQQR.L	Y	26.46	2075.1	17	1.1	1038.56	2	23.95	3340000000			14270	R_L08.raw	10	10	26	42	Acetylation (K)	K2:Acetylation (K):1000.00;K4:Acetylation (K):1000.00;K8:Acetylation (K):1000.00
L08	K27,K29,K33	P62987|RL40_HUMAN	N.V(+42.01)KAK(+42.01)IQDK(+42.01)EGIPPDQQR.L	Y	25.43	2075.1	17	1.7	1038.56	2	23.41	3400000000	6861300000		13753	R_L08.raw	5	5	26	42	Acetylation (N-term); Acetylation (K)	V1:Acetylation (N-term):1000.00;K4:Acetylation (K):45.01;K8:Acetylation (K):143.14
L08	K27,K29,K33Ub	P62987|RL40_HUMAN	N.VK(+42.01)AK(+42.01)IQDK(+114.04)EGIPPDQQR.L	Y	22.84	2147.13	17	2.4	716.72	3	21.08	238000000			11755	R_L08.raw	1	1	26	42	Acetylation (K); Ubiquitin	K2:Acetylation (K):81.40;K4:Acetylation (K):47.31;K8:Ubiquitin:47.31
L08	K27,K29,K33Ub	P62987|RL40_HUMAN	N.V(+42.01)KAK(+42.01)IQDK(+114.04)EGIPPDQQR.L	Y	22.18	2147.13	17	2.4	716.72	3	18.96	243000000	481000000		9751	R_L08.raw	3	3	26	42	Acetylation (N-term); Acetylation (K); Ubiquitin	V1:Acetylation (N-term):1000.00;K4:Acetylation (K):48.87;K8:Ubiquitin:64.53
L08	K27,K29,K33	P62987|RL40_HUMAN	V.K(+42.01)(+42.01)AKIQDK(+42.01)EGIPPDQQR.L	Y	22.05	1976.03	16	1.2	659.686	3	22.2	28700000			12540	R_L08.raw	4	4	27	42	Acetylation (K); Acetylation (N-term)	K1:Acetylation (K):0.00;K1:Acetylation (N-term):1000.00;K7:Acetylation (K):38.26
L08	K27,K29,K33	P62987|RL40_HUMAN	V.K(+42.01)AK(+42.01)IQDK(+42.01)EGIPPDQQR.L	Y	20.53	1976.03	16	-0.4	989.023	2	22.87	28700000			13201	R_L08.raw	4	4	27	42	Acetylation (N-term); Acetylation (K)	K1:Acetylation (N-term):1000.00;K3:Acetylation (K):1000.00;K7:Acetylation (K):1000.00
L08	K29,K33	P62987|RL40_HUMAN	K.AK(+42.01)IQDK(+42.01)EGIPPDQQR.L	Y	29.49	1805.93	15	1.3	903.972	2	20.77	306000000			11437	R_L08.raw	5	5	28	42	Acetylation (K)	K2:Acetylation (K):1000.00;K6:Acetylation (K):1000.00
L08	K29,K33	P62987|RL40_HUMAN	K.A(+42.01)KIQDK(+42.01)EGIPPDQQR.L	Y	28.65	1805.93	15	1.4	903.972	2	20.42	316000000	679400000		11095	R_L08.raw	6	6	28	42	Acetylation (N-term); Acetylation (K)	A1:Acetylation (N-term):1000.00;K6:Acetylation (K):105.60
L08	K29,K33Ub	P62987|RL40_HUMAN	K.AK(+42.01)IQDK(+114.04)EGIPPDQQR.L	Y	21.02	1877.96	15	1.5	626.995	3	15.57	16000000			6537	R_L08.raw	1	1	28	42	Acetylation (K); Ubiquitin	K2:Acetylation (K):41.04;K6:Ubiquitin:41.04
L08	K29,K33Ub	P62987|RL40_HUMAN	K.A(+42.01)KIQDK(+114.04)EGIPPDQQR.L	Y	21	1877.96	15	0.9	626.994	3	16.34	16000000	32000000		7322	R_L08.raw	1	1	28	42	Acetylation (N-term); Ubiquitin	A1:Acetylation (N-term):1000.00;K6:Ubiquitin:52.86
L08	K29,K33	P62987|RL40_HUMAN	K.AK(+27.99)IQDK(+42.01)EGIPPDQQR.L	Y	20.98	1791.91	15	0.7	896.964	2	18.94	294000000			9729	R_L08.raw	4	4	28	42	Formylation; Acetylation (K)	K2:Formylation:0.00;K6:Acetylation (K):58.92
L08	K29,K33	P62987|RL40_HUMAN	K.A(+42.01)K(+27.99)IQDKEGIPPDQQR.L	Y	18.95	1791.91	15	1.6	598.312	3	20.16	94200000			10854	R_L08.raw	1	1	28	42	Acetylation (N-term); Formylation	A1:Acetylation (N-term):1000.00;K2:Formylation:0.00
L08	K29,K33	P62987|RL40_HUMAN	K.A(+42.01)KIQDK(+43.01)EGIPPDQQR.L	Y	17.69	1806.92	15	0.4	904.469	2	15.19	689000000			6144	R_L08.raw	4	4	28	42	Acetylation (N-term); Carbamylation	A1:Acetylation (N-term):1000.00;K6:Carbamylation:17.65
L08	K29,K33	P62987|RL40_HUMAN	K.A(+27.99)KIQDK(+42.01)EGIPPDQQR.L	Y	17.44	1791.91	15	1	598.312	3	18.46	224000000			9309	R_L08.raw	3	3	28	42	Formylation; Acetylation (K)	A1:Formylation:0.00;K6:Acetylation (K):41.04
L08	K29,K33	P62987|RL40_HUMAN	K.A(+42.01)KIQDK(+27.99)EGIPPDQQR.L	Y	16.94	1791.91	15	1.2	598.312	3	18.76	86400000			9578	R_L08.raw	1	1	28	42	Acetylation (N-term); Formylation	A1:Acetylation (N-term):1000.00;K6:Formylation:20.54
L08	K29,K33	P62987|RL40_HUMAN	K.A(+42.01)K(+42.01)IQ(+.98)DKEGIPPDQQR.L	Y	16.74	1806.91	15	1.1	603.312	3	16.93	339000000			7941	R_L08.raw	1	1	28	42	Acetylation (N-term); Acetylation (K); Deamidation (NQ)	A1:Acetylation (N-term):1000.00;K2:Acetylation (K):16.51;Q4:Deamidation (NQ):106.43
L08	K29,K33	P62987|RL40_HUMAN	K.AK(+42.01)IQDK(+43.01)EGIPPDQQR.L	Y	16.66	1806.92	15	1.5	603.316	3	17.51	371000000			8354	R_L08.raw	2	2	28	42	Acetylation (K); Carbamylation	K2:Acetylation (K):0.00;K6:Carbamylation:0.00
L08	K29,K33	P62987|RL40_HUMAN	K.AKIQDK(-1.03)EGIPPDQQR.L	Y	16.22	1720.87	15	1.9	574.633	3	18.28	2000000			9138	R_L08.raw	1	1	28	42	Lysine oxidation to aminoadipic semialdehyde	K6:Lysine oxidation to aminoadipic semialdehyde:3.13
L08	K29,K33	P62987|RL40_HUMAN	K.A(+42.01)K(+42.01)IQDKEGIPPDQQR.L	Y	15.81	1805.93	15	1	602.984	3	22.11	21800000			12450	R_L08.raw	1	1	28	42	Acetylation (N-term); Acetylation (K)	A1:Acetylation (N-term):1000.00;K2:Acetylation (K):0.00
L08	K29,K33	P62987|RL40_HUMAN	A.K(+42.01)IQDK(+42.01)EGIPPDQQR.L	Y	25.46	1734.89	14	1.6	868.454	2	19.66	16900000000			10367	R_L08.raw	11	11	29	42	Acetylation (N-term); Acetylation (K)	K1:Acetylation (N-term):1000.00;K5:Acetylation (K):1000.00
L08	K29,K33	P62987|RL40_HUMAN	A.K(+42.01)IQDK(+114.04)EGIPPDQQR.L	Y	21.77	1806.92	14	1.9	904.47	2	14.35	734000000			5313	R_L08.raw	6	6	29	42	Acetylation (N-term); Ubiquitin	K1:Acetylation (N-term):1000.00;K5:Ubiquitin:1000.00
L08	K33	P62987|RL40_HUMAN	K.IQDK(+42.01)EGIPPDQQR.L	Y	27.12	1564.78	13	1.5	783.401	2	16.65	398000000			7653	R_L08.raw	16	16	30	42	Acetylation (K)	K4:Acetylation (K):1000.00
L08	K33	P62987|RL40_HUMAN	K.IQDK(+42.01)E(+21.98)GIPPDQQR.L	Y	25.2	1586.77	13	2.3	529.931	3	16.2	18500000			7177	R_L08.raw	2	2	30	42	Acetylation (K); Sodium adduct	K4:Acetylation (K):1000.00;E5:Sodium adduct:26.31
L08	K33	P62987|RL40_HUMAN	K.IQD(+21.98)K(+42.01)EGIPPDQQR.L	Y	23.37	1586.77	13	1.7	529.93	3	16.69	9870000			7688	R_L08.raw	1	1	30	42	Sodium adduct; Acetylation (K)	D3:Sodium adduct:8.64;K4:Acetylation (K):1000.00
L08	K33	P62987|RL40_HUMAN	K.IQDK(+41.03)EGIPPDQQR.L	Y	21.34	1563.8	13	2.2	782.909	2	15.44	37000000	20218770000		6398	R_L08.raw	1	1	30	42	Amidination of lysines or N-terminal amines with methyl acetimidate	K4:Amidination of lysines or N-terminal amines with methyl acetimidate:32.69
L08	K33Ub	P62987|RL40_HUMAN	K.IQDK(+114.04)EGIPPDQQR.L	Y	20.1	1636.82	13	1.2	546.614	3	13.22	10000000		K33	4306	R_L08.raw	2	2	30	42	Ubiquitin	K4:Ubiquitin:1000.00
L08	K33	P62987|RL40_HUMAN	K.I(+42.01)QDKEGIPPDQQR.L	Y	19.72	1564.78	13	0.9	522.602	3	18.38	29300000		28130170000	9236	R_L08.raw	3	3	30	42	Acetylation (N-term)	I1:Acetylation (N-term):1000.00
L08	K33	P62987|RL40_HUMAN	Q.DK(+42.01)EGIPPDQQR.L	Y	17.07	1323.64	11	3.4	662.83	2	13.6	148000000		K33Ub	4640	R_L08.raw	1	1	32	42	Acetylation (K)	K2:Acetylation (K):1000.00
L08	K33	P62987|RL40_HUMAN	Q.D(+42.01)KEGIPPDQQR.L	Y	16.49	1323.64	11	3	662.83	2	16.57	157000000		1251600000	7562	R_L08.raw	3	3	32	42	Acetylation (N-term)	D1:Acetylation (N-term):1000.00
L08	K33Ub	P62987|RL40_HUMAN	D.K(+42.01)(+114.04)EGIPPDQQR.L	Y	16.89	1322.66	10	2.7	662.338	2	12.25	49200000	59200000	0.0444932	3466	R_L08.raw	2	2	33	42	Acetylation (N-term); Ubiquitin	K1:Acetylation (N-term):1000.00;K1:Ubiquitin:1000.00
L08	K33	P62987|RL40_HUMAN	K.E(-18.01)GIPPDQQR.L	Y	21.03	1020.5	9	0.8	511.257	2	14.75	26400000	370700000		5709	R_L08.raw	2	2	34	42	Pyro-glu from E	E1:Pyro-glu from E:1000.00
L08	K48Ub	P62987|RL40_HUMAN	R.L(+27.99)IFAGK(+114.04)QLEDGR.T	Y	27.85	1487.77	12	1.3	744.895	2	35.48	127000000			24442	R_L08.raw	2	2	43	54	Formylation; Ubiquitin	L1:Formylation:1000.00;K6:Ubiquitin:1000.00
L08	K48	P62987|RL40_HUMAN	R.LIFAGK(+42.01)QLED(-18.01)GR.T	Y	27.53	1369.74	12	1.7	685.876	2	32.98	507000000			22252	R_L08.raw	10	10	43	54	Acetylation (K); Dehydration	K6:Acetylation (K):1000.00;D10:Dehydration:1000.00
L08	K48	P62987|RL40_HUMAN	R.L(+27.99)IFAGK(+42.01)QLEDGR.T	Y	26.04	1415.74	12	2.4	708.879	2	44.08	268000000			31984	R_L08.raw	3	3	43	54	Formylation; Acetylation (K)	L1:Formylation:1000.00;K6:Acetylation (K):1000.00
L08	K48	P62987|RL40_HUMAN	R.LIFAGK(+27.99)QLEDGR.T	Y	26.02	1373.73	12	2.4	687.874	2	30.07	32100000			19893	R_L08.raw	1	1	43	54	Formylation	K6:Formylation:95.62
L08	K48	P62987|RL40_HUMAN	R.LIFAGK(+42.01)QLEDGR.T	Y	25.75	1387.75	12	1.4	694.881	2	34.77	67800000000	68607100000		23799	R_L08.raw	19	19	43	54	Acetylation (K)	K6:Acetylation (K):1000.00
L08	K48Ub	P62987|RL40_HUMAN	R.LIFAGK(+114.04)QLEDGR.T	Y	25.34	1459.78	12	1.6	730.898	2	26.26	20600000000			16341	R_L08.raw	33	33	43	54	Ubiquitin	K6:Ubiquitin:1000.00
L08	K48Ub	P62987|RL40_HUMAN	R.LIFAGK(+114.04)QLED(-18.01)GR.T	Y	25.21	1441.77	12	1.3	721.892	2	26.91	183000000			16953	R_L08.raw	8	8	43	54	Ubiquitin; Dehydration	K6:Ubiquitin:1000.00;D10:Dehydration:1000.00
L08	K48	P62987|RL40_HUMAN	R.LIFAGK(+42.01)QLEDGR(-.98).T	Y	23.71	1386.76	12	1.7	694.389	2	29.94	7980000000			19767	R_L08.raw	3	3	43	54	Acetylation (K); Amidation	K6:Acetylation (K):1000.00;R12:Amidation:1000.00
L08	K48Ub	P62987|RL40_HUMAN	R.LIFAGK(+383.23)QLEDGR.T	Y	22.33	1728.96	12	1.6	577.329	3	24.12	85600000	20995600000		14439	R_L08.raw	2	2	43	54	Ubiquitination	K6:Ubiquitination:1000.00
L08	K48	P62987|RL40_HUMAN	R.L(+42.01)IFAGK(+42.01)QLEDGR.T	Y	21.9	1429.76	12	1.7	715.887	2	46.56	5380000		K48	34118	R_L08.raw	2	2	43	54	Acetylation (N-term); Acetylation (K)	L1:Acetylation (N-term):1000.00;K6:Acetylation (K):1000.00
L08	K48	P62987|RL40_HUMAN	R.LIFAGKQLED(-18.01)GR.T	Y	21.68	1327.72	12	1.8	664.871	2	28.9	190000000		78412820000	18811	R_L08.raw	3	3	43	54	Dehydration	D10:Dehydration:1000.00
L08	K48Ub	P62987|RL40_HUMAN	R.L(+42.01)IFAGK(+114.04)QLEDGR.T	Y	19.57	1501.79	12	1.4	751.903	2	38.21	15400000		K48Ub	26871	R_L08.raw	1	1	43	54	Acetylation (N-term); Ubiquitin	L1:Acetylation (N-term):1000.00;K6:Ubiquitin:1000.00
L08	K48Ub	P62987|RL40_HUMAN	R.LIFAGK(+172.05)QLEDGR.T	Y	19.26	1517.79	12	0.2	759.901	2	27.3	35200000		23729200000	17340	R_L08.raw	3	3	43	54	Menadione hydroquinone derivative	K6:Menadione hydroquinone derivative:1000.00
L08	K48	P62987|RL40_HUMAN	R.LIFAGK(+42.01)QLEDGR(+14.02).T	Y	19.06	1401.76	12	1.5	701.889	2	30.92	5160000		0.302619	20444	R_L08.raw	2	2	43	54	Acetylation (K); Methylation(KR)	K6:Acetylation (K):1000.00;R12:Methylation(KR):1000.00
L08	K48	P62987|RL40_HUMAN	R.LIFAGKQLEDGR.T	Y	18.42	1345.74	12	0.7	449.586	3	24.04	2620000			14360	R_L08.raw	1	1	43	54
L08	K48Ub	P62987|RL40_HUMAN	R.LIFAGK(+114.04)QLEDGR(-.98).T	Y	17.05	1458.79	12	0.9	730.405	2	23.75	1690000000			14088	R_L08.raw	2	2	43	54	Ubiquitin; Amidation	K6:Ubiquitin:1000.00;R12:Amidation:1000.00
L08	K48	P62987|RL40_HUMAN	R.LIFAGK(+42.01)QLE(+21.98)DGR.T	Y	16.67	1409.73	12	0.7	705.872	2	30.26	780000000			20068	R_L08.raw	4	4	43	54	Acetylation (K); Sodium adduct	K6:Acetylation (K):1000.00;E9:Sodium adduct:33.98
L08	K48	P62987|RL40_HUMAN	R.LIFAGK(+72.02)QLEDGR.T	Y	15.15	1417.76	12	1	709.886	2	29.96	5660000			19784	R_L08.raw	1	1	43	54	Carboxyethyl	K6:Carboxyethyl:1000.00
L08	K48Ub	P62987|RL40_HUMAN	L.IFAGK(+114.04)QLEDGR.T	Y	19.58	1346.69	11	1.8	674.356	2	24.96	103000000			15101	R_L08.raw	5	5	44	54	Ubiquitin	K5:Ubiquitin:1000.00
L08	K48	P62987|RL40_HUMAN	L.IFAGK(+42.01)QLEDGR.T	Y	18.55	1274.66	11	1.3	638.339	2	22.93	186000000	9154820000		13265	R_L08.raw	2	2	44	54	Acetylation (K)	K5:Acetylation (K):1000.00
L08	K48Ub	P62987|RL40_HUMAN	I.FAGK(+114.04)QLEDGR.T	Y	18.9	1233.61	10	1.5	617.813	2	24.58	890000000	2733600000		14846	R_L08.raw	3	3	45	54	Ubiquitin	K4:Ubiquitin:1000.00
L08	K48	P62987|RL40_HUMAN	I.FAGK(+42.01)QLEDGR.T	Y	17.05	1161.58	10	1.4	581.797	2	31	612000000			20500	R_L08.raw	3	3	45	54	Acetylation (K)	K4:Acetylation (K):1000.00
L08	K48	P62987|RL40_HUMAN	F.A(+43.01)GKQLEDGR.T	Y	15.65	1015.5	9	1	508.76	2	24.46	38900000	650900000		14783	R_L08.raw	1	1	46	54	Carbamylation	A1:Carbamylation:26.31
L08	K63	P62987|RL40_HUMAN	R.T(+42.01)LSDYNIQK(+42.01)ESTLHLVLR.L	Y	33.63	2213.17	18	2.5	1107.59	2	44.08	695000000			31987	R_L08.raw	10	10	55	72	Acetylation (N-term); Acetylation (K)	T1:Acetylation (N-term):1000.00;K9:Acetylation (K):1000.00
L08	K63	P62987|RL40_HUMAN	R.TLSDYNIQK(+42.01)ESTLHLVLR.L	Y	33.22	2171.16	18	1.1	1086.59	2	38.05	4320000000			26731	R_L08.raw	26	26	55	72	Acetylation (K)	K9:Acetylation (K):1000.00
L08	K63Ub	P62987|RL40_HUMAN	R.TLSDYNIQK(+114.04)ESTLHLVLR.L	Y	32.18	2243.19	18	1.6	1122.6	2	32.33	2150000000			21668	R_L08.raw	13	13	55	72	Ubiquitin	K9:Ubiquitin:46.20
L08	K63	P62987|RL40_HUMAN	R.T(+27.99)LSDYNIQK(+42.01)ESTLHLVLR.L	Y	31.12	2199.15	18	2.4	1100.59	2	43.67	20100000	20100000		31632	R_L08.raw	4	4	55	72	Formylation; Acetylation (K)	T1:Formylation:1000.00;K9:Acetylation (K):1000.00
L08	K63Ub	P62987|RL40_HUMAN	R.T(+42.01)LSDYNIQK(+114.04)ESTLHLVLR.L	Y	30.94	2285.2	18	1.7	762.742	3	37.45	415000000			26206	R_L08.raw	4	4	55	72	Acetylation (N-term); Ubiquitin	T1:Acetylation (N-term):1000.00;K9:Ubiquitin:20.41
L08	K63	P62987|RL40_HUMAN	R.TLSDYNIQK(+42.01)ES(-18.01)TLHLVLR.L	Y	30.33	2153.15	18	2.6	718.725	3	38.23	50600000			26894	R_L08.raw	4	4	55	72	Acetylation (K); Dehydration	K9:Acetylation (K):1000.00;S11:Dehydration:10.11
L08	K63	P62987|RL40_HUMAN	R.TLSD(+21.98)YNIQK(+42.01)ESTLHLVLR.L	Y	28.81	2193.14	18	1	732.055	3	37.85	42000000			26557	R_L08.raw	2	2	55	72	Sodium adduct; Acetylation (K)	D4:Sodium adduct:25.03;K9:Acetylation (K):1000.00
L08	K63	P62987|RL40_HUMAN	R.TLS(-18.01)DYNIQK(+42.01)ESTLHLVLR.L	Y	27.32	2153.15	18	0.4	718.724	3	36.67	17500000			25519	R_L08.raw	2	2	55	72	Dehydration; Acetylation (K)	S3:Dehydration:10.11;K9:Acetylation (K):1000.00
L08	K63	P62987|RL40_HUMAN	R.TLSD(-18.01)YNIQKESTLHLVLR.L	Y	26.34	2111.14	18	2.2	704.721	3	38.6	9610000			27219	R_L08.raw	1	1	55	72	Dehydration	D4:Dehydration:0.00
L08	K63	P62987|RL40_HUMAN	R.TLSDYNIQK(+42.01)EST(-18.01)LHLVLR.L	Y	26.11	2153.15	18	2.8	718.725	3	40.22	6230000			28666	R_L08.raw	1	1	55	72	Acetylation (K); Dehydration	K9:Acetylation (K):1000.00;T12:Dehydration:17.01
L08	K63	P62987|RL40_HUMAN	R.T(+42.01)LSDYNIQK(+42.01)ESTLH.L	Y	25.93	1731.83	14	0.7	866.924	2	33.35	286000000			22591	R_L08.raw	3	3	55	68	Acetylation (N-term); Acetylation (K)	T1:Acetylation (N-term):1000.00;K9:Acetylation (K):1000.00
L08	K63	P62987|RL40_HUMAN	R.TLSDYNIQK(+42.01)ESTLH.L	Y	25.87	1689.82	14	2.3	845.92	2	25.95	1640000000			16080	R_L08.raw	8	8	55	68	Acetylation (K)	K9:Acetylation (K):1000.00
L08	K63	P62987|RL40_HUMAN	R.T(+42.01)LSDYNIQK(+42.01)ESTLHL.V	Y	25.69	1844.92	15	2.6	923.467	2	42.58	40800000			30693	R_L08.raw	3	3	55	69	Acetylation (N-term); Acetylation (K)	T1:Acetylation (N-term):1000.00;K9:Acetylation (K):1000.00
L08	K63	P62987|RL40_HUMAN	R.TLSDYNIQK(+42.01)ESTLHL.V	Y	25.67	1802.9	15	1	902.461	2	35.52	442000000	3300740000		24476	R_L08.raw	3	3	55	69	Acetylation (K)	K9:Acetylation (K):1000.00
L08	K63Ub	P62987|RL40_HUMAN	R.TLSDYNIQK(+114.04)ESTLH.L	Y	25.25	1761.85	14	1.8	881.936	2	22.19	766000000	3331000000		12523	R_L08.raw	2	2	55	68	Ubiquitin	K9:Ubiquitin:18.53
L08	K63	P62987|RL40_HUMAN	R.TLSDYNIQ(+.98)K(+42.02)ESTLHLVLR.L	Y	25.06	2172.15	18	2.4	544.047	4	37.86	0		K63	26563	R_L08.raw	0	0	55	72	Deamidation (NQ); Guanidination	Q8:Deamidation (NQ):15.64;K9:Guanidination:1000.00
L08	K63	P62987|RL40_HUMAN	R.TLSDY(-18.01)NIQK(+42.01)ESTLHLVLR.L	Y	24.91	2153.15	18	0.5	718.724	3	39.27	16800000		8746774000	27826	R_L08.raw	2	2	55	72	Dehydration; Acetylation (K)	Y5:Dehydration:26.31;K9:Acetylation (K):1000.00
L08	K63	P62987|RL40_HUMAN	R.TLSDYNIQK(+42.01)E(+21.98)STLHLVLR.L	Y	24.87	2193.14	18	0	732.054	3	37.95	40300000		K63Ub	26644	R_L08.raw	2	2	55	72	Acetylation (K); Sodium adduct	K9:Acetylation (K):1000.00;E10:Sodium adduct:0.00
L08	K63	P62987|RL40_HUMAN	R.TLSDYNIQKES(-18.01)TLHLVLR.L	Y	24.42	2111.14	18	3.1	704.722	3	40.76	1500000		7305550000	29139	R_L08.raw	1	1	55	72	Dehydration	S11:Dehydration:17.01
L08	K63	P62987|RL40_HUMAN	R.TLSDYNIQK(+41.03)ESTLHLVLR.L	Y	24.42	2170.17	18	2.5	724.401	3	36.77	110000000	168600000	0.835228	25604	R_L08.raw	2	2	55	72	Amidination of lysines or N-terminal amines with methyl acetimidate	K9:Amidination of lysines or N-terminal amines with methyl acetimidate:73.08
L08	K63Ub	P62987|RL40_HUMAN	R.TLSDYN(+.98)IQK(+42.02)ESTLHLVLR.L	Y	24.31	2172.15	18	4.1	725.062	3	35.73	433000			24663	R_L08.raw	1	1	55	72	Deamidation (NQ); Guanidination	N6:Deamidation (NQ):0.00;K9:Guanidination:1000.00
L08	K63	P62987|RL40_HUMAN	R.T(+42.01)LSDYNIQK(+42.01)ES(+114.04)TLHLVLR.L	Y	23.47	2327.21	18	2	776.746	3	39.61	5980000			28132	R_L08.raw	2	2	55	72	Acetylation (N-term); Acetylation (K); Ubiquitin	T1:Acetylation (N-term):1000.00;K9:Acetylation (K):1000.00;S11:Ubiquitin:7.65
L08	K63Ub	P62987|RL40_HUMAN	R.T(+42.01)LSDYNIQK(+114.04)ESTLHL.V	Y	22.92	1916.95	15	2.7	959.484	2	36.64	40600000	807033000		25489	R_L08.raw	2	2	55	69	Acetylation (N-term); Ubiquitin	T1:Acetylation (N-term):1000.00;K9:Ubiquitin:26.31
L08	ND	P62987|RL40_HUMAN	R.TLSDYNIQK(+42.01)ES(+114.04)TLHLVLR.L	Y	22.65	2285.2	18	0.4	762.741	3	36.32	131000000			25198	R_L08.raw	3	3	55	72	Acetylation (K); Ubiquitin	K9:Acetylation (K):1000.00;S11:Ubiquitin:11.06
L08	K63	P62987|RL40_HUMAN	R.TLSDYNIQK(+41.03)ESTLH.L	Y	22.1	1688.84	14	1.5	845.427	2	25.25	51000000			15380	R_L08.raw	2	2	55	68	Amidination of lysines or N-terminal amines with methyl acetimidate	K9:Amidination of lysines or N-terminal amines with methyl acetimidate:114.99
L08	K63	P62987|RL40_HUMAN	R.TLS(+42.01)DYNIQK.E	Y	21.91	1122.56	9	2.3	562.286	2	20.55	4340000			11219	R_L08.raw	1	1	55	63	Acetylation (TSCYH)	S3:Acetylation (TSCYH):54.01
L08	K63Ub	P62987|RL40_HUMAN	R.TLSDYNIQK(+114.04)ESTL.H	Y	21.73	1624.79	13	1.9	813.406	2	26.94	2250000000			16988	R_L08.raw	5	5	55	67	Ubiquitin	K9:Ubiquitin:21.68
L08	K63	P62987|RL40_HUMAN	R.TLSDYNIQKES(+79.97)TLHLVLR.L	Y	21.64	2209.11	18	-3.2	553.284	4	38.49	48400000			27121	R_L08.raw	2	2	55	72	Phosphorylation (STY)	S11:Phosphorylation (STY):8.69
L08	K63Ub	P62987|RL40_HUMAN	R.T(+27.99)LSDYNIQK(+114.04)ESTLHLVLR.L	Y	21.46	2271.19	18	1.6	568.805	4	33.09	5550000	2392530000		22348	R_L08.raw	1	1	55	72	Formylation; Ubiquitin	T1:Formylation:86.34;K9:Ubiquitin:18.53
L08	K63	P62987|RL40_HUMAN	R.TLSDYNIQK.E	Y	21.44	1080.55	9	0.5	541.28	2	17.64	60700000			8480	R_L08.raw	1	1	55	63
L08	K63	P62987|RL40_HUMAN	R.TLSDY(+31.99)NIQK(+42.01)ESTLHLVLR.L	Y	21.36	2203.15	18	1.7	735.391	3	37.12	3470000			25917	R_L08.raw	1	1	55	72	Dihydroxy; Acetylation (K)	Y5:Dihydroxy:121.36;K9:Acetylation (K):1000.00
L08	K63	P62987|RL40_HUMAN	R.TLSDYNIQK(+43.01)ESTLHLVLR.L	Y	20.86	2172.15	18	4.9	725.062	3	36.21	313000			25097	R_L08.raw	1	1	55	72	Carbamylation	K9:Carbamylation:34.67
L08	K63	P62987|RL40_HUMAN	R.TLSDYNIQK(+42.01)ES(+114.04)TLH.L	Y	20.73	1803.86	14	2.4	902.941	2	25.26	13600000			15390	R_L08.raw	2	2	55	68	Acetylation (K); Ubiquitin	K9:Acetylation (K):1000.00;S11:Ubiquitin:17.01
L08	K63	P62987|RL40_HUMAN	R.TLSDYNIQK(+42.01)ESTLHLVLR(+14.02).L	Y	20.51	2185.17	18	2.1	1093.6	2	41.74	4750000	82833000		29988	R_L08.raw	3	3	55	72	Acetylation (K); Methylation(KR)	K9:Acetylation (K):1000.00;R18:Methylation(KR):1000.00
L08	K63Ub	P62987|RL40_HUMAN	R.T(+42.01)LSDYNIQK(+114.04)ESTLH.L	Y	20.15	1803.86	14	1.3	902.94	2	27.92	118000000			17884	R_L08.raw	3	3	55	68	Acetylation (N-term); Ubiquitin	T1:Acetylation (N-term):1000.00;K9:Ubiquitin:30.83
L08	K63	P62987|RL40_HUMAN	R.TLSDY(+79.97)NIQKESTLHLVLR.L	Y	20.13	2209.11	18	-3	553.284	4	37.91	46800000			26612	R_L08.raw	1	1	55	72	Phosphorylation (STY)	Y5:Phosphorylation (STY):9.27
L08	K63Ub	P62987|RL40_HUMAN	R.TLSDYNIQK(+383.23)ESTLHLVLR.L	Y	19.71	2512.38	18	0	503.483	5	30.96	16200000			20474	R_L08.raw	1	1	55	72	Ubiquitination	K9:Ubiquitination:1000.00
L08	K63Ub	P62987|RL40_HUMAN	R.TLSDYNIQK(+114.04)ESTLHL.V	Y	19.69	1874.94	15	1.3	625.987	3	30.13	201000000			19952	R_L08.raw	3	3	55	69	Ubiquitin	K9:Ubiquitin:26.31
L08	ND	P62987|RL40_HUMAN	R.T(+42.01)LSDYNIQK(+42.01)EST(+114.04)LHLVLR.L	Y	19.51	2327.21	18	2.9	582.812	4	36.73	2230000			25575	R_L08.raw	1	1	55	72	Acetylation (N-term); Acetylation (K); Ubiquitin	T1:Acetylation (N-term):1000.00;K9:Acetylation (K):1000.00;T12:Ubiquitin:7.21
L08	K63	P62987|RL40_HUMAN	R.TLSDYNIQKES(+100.02)TLHLVLR.L	Y	19.19	2229.16	18	3.5	744.065	3	40.26	10400000			28698	R_L08.raw	1	1	55	72	Methylmalonylation on Serine	S11:Methylmalonylation on Serine:64.00
L08	K63Ub	P62987|RL40_HUMAN	R.TLSDY(-18.01)NIQK(+114.04)ESTLHLVLR.L	Y	18.45	2225.18	18	0	557.302	4	33.6	5290000			22816	R_L08.raw	1	1	55	72	Dehydration; Ubiquitin	Y5:Dehydration:19.68;K9:Ubiquitin:12.81
L08	K63Ub	P62987|RL40_HUMAN	R.TLSDYNIQK(+136.03)ESTL.H	Y	18.28	1646.78	13	-1.3	824.396	2	26.74	19200000			16805	R_L08.raw	1	1	55	67	O-Diethylphosphorylation	K9:O-Diethylphosphorylation:25.66
L08	K63Ub	P62987|RL40_HUMAN	R.T(+42.01)LSDYNIQK(+114.04)ESTL.H	Y	18.05	1666.8	13	1.5	834.411	2	33.58	393000000			22798	R_L08.raw	2	2	55	67	Acetylation (N-term); Ubiquitin	T1:Acetylation (N-term):1000.00;K9:Ubiquitin:6.59
L08	K63	P62987|RL40_HUMAN	R.TLSDYNIQK(+42.01)ESTL.H	Y	17.79	1552.76	13	1.5	777.389	2	31.55	2400000000			20998	R_L08.raw	1	1	55	67	Acetylation (K)	K9:Acetylation (K):1000.00
L08	K63	P62987|RL40_HUMAN	R.TLSDYNIQK(-.98)(+42.01).E	Y	17.11	1121.57	9	1.3	561.794	2	23.45	2800000			13793	R_L08.raw	1	1	55	63	Amidation; Acetylation (K)	K9:Amidation:1000.00;K9:Acetylation (K):1000.00
L08	K63	P62987|RL40_HUMAN	R.TLSDYNIQK(+42.01).E	Y	16.95	1122.56	9	1.4	562.286	2	25.44	41400000	2501400000		15564	R_L08.raw	1	1	55	63	Acetylation (K)	K9:Acetylation (K):1000.00
L08	K63Ub	P62987|RL40_HUMAN	R.TLSDYN(+.98)IQK(+114.04)ESTLHLVLR.L	Y	16.8	2244.18	18	10.2	749.073	3	31.87	51300000	803990000		21255	R_L08.raw	1	1	55	72	Deamidation (NQ); Ubiquitin	N6:Deamidation (NQ):0.00;K9:Ubiquitin:16.36
L08	K63	P62987|RL40_HUMAN	R.TLSDYNIQK(+42.01)ES.T	Y	16.68	1338.63	11	2	670.324	2	24.33	11300000			14652	R_L08.raw	1	1	55	65	Acetylation (K)	K9:Acetylation (K):1000.00
L08	K63	P62987|RL40_HUMAN	R.TLSDY(+79.97)NIQKESTLH.L	Y	16.11	1727.78	14	-3.3	576.931	3	26.4	29300000			16470	R_L08.raw	1	1	55	68	Phosphorylation (STY)	Y5:Phosphorylation (STY):0.00
L08	K63	P62987|RL40_HUMAN	R.TLSDYNIQK(+42.01)EST(+79.97)LHLVLR.L	Y	15.94	2251.12	18	-2.2	563.787	4	41.45	1260000			29741	R_L08.raw	1	1	55	72	Acetylation (K); Phosphorylation (STY)	K9:Acetylation (K):1000.00;T12:Phosphorylation (STY):0.00
L08	K63	P62987|RL40_HUMAN	R.TLSDYNIQK(+42.01)EST(+114.04)LH.L	Y	15.86	1803.86	14	1.1	602.296	3	25	125000000			15131	R_L08.raw	1	1	55	68	Acetylation (K); Ubiquitin	K9:Acetylation (K):1000.00;T12:Ubiquitin:0.00
L08	K63	P62987|RL40_HUMAN	R.TLSD(-18.01)YNIQK(+42.01)ESTLHLVLR.L	Y	15.64	2153.15	18	0.4	718.724	3	36.56	15600000			25419	R_L08.raw	1	1	55	72	Dehydration; Acetylation (K)	D4:Dehydration:7.65;K9:Acetylation (K):1000.00
L08	K63	P62987|RL40_HUMAN	R.TLSDYNIQKEST(+79.97)LHLVLR.L	Y	15.47	2209.11	18	-4.1	553.284	4	38.18	4310000			26848	R_L08.raw	1	1	55	72	Phosphorylation (STY)	T12:Phosphorylation (STY):0.00
L08	ND	P62987|RL40_HUMAN	R.TLS(+114.04)DYNIQK(+42.01)ESTLHLVLR.L	Y	15.46	2285.2	18	2	572.309	4	35.51	76700000			24466	R_L08.raw	1	1	55	72	Ubiquitin; Acetylation (K)	S3:Ubiquitin:0.00;K9:Acetylation (K):1000.00
L08	K63	P62987|RL40_HUMAN	R.TLSDYNIQK(+42.01)ES(+114.04)TL.H	Y	15.22	1666.8	13	1.8	834.411	2	29.76	85600000			19588	R_L08.raw	1	1	55	67	Acetylation (K); Ubiquitin	K9:Acetylation (K):1000.00;S11:Ubiquitin:12.28
L08	K63	P62987|RL40_HUMAN	R.T(+42.01)LSDY(+79.97)NIQKESTLHLVLR.L	Y	15.07	2251.12	18	-1	563.788	4	44.05	1420000			31958	R_L08.raw	1	1	55	72	Acetylation (N-term); Phosphorylation (STY)	T1:Acetylation (N-term):1000.00;Y5:Phosphorylation (STY):9.40
L08	K63	P62987|RL40_HUMAN	T.LSDYNIQK(+42.01)ESTLHLVLR.L	Y	27.34	2070.11	17	1.8	691.045	3	36.64	7720000	358210000		25488	R_L08.raw	1	1	56	72	Acetylation (K)	K8:Acetylation (K):1000.00
L08	K63Ub	P62987|RL40_HUMAN	L.SDYNIQK(+114.04)ESTLHLVLR.L	Y	25.66	2029.06	16	1.6	677.361	3	29.01	52600000			18920	R_L08.raw	3	3	57	72	Ubiquitin	K7:Ubiquitin:26.31
L08	K63Ub	P62987|RL40_HUMAN	L.S(+42.01)DYNIQK(+114.04)ESTLHLVLR.L	Y	24.97	2071.07	16	1.6	691.365	3	33.09	14000000			22349	R_L08.raw	2	2	57	72	Acetylation (N-term); Ubiquitin	S1:Acetylation (N-term):1000.00;K7:Ubiquitin:27.16
L08	K63	P62987|RL40_HUMAN	L.S(+42.01)DYNIQK(+42.01)ESTLHLVLR.L	Y	24.34	1999.04	16	1.7	1000.53	2	39.48	3460000			28012	R_L08.raw	1	1	57	72	Acetylation (N-term); Acetylation (K)	S1:Acetylation (N-term):1000.00;K7:Acetylation (K):1000.00
L08	K63	P62987|RL40_HUMAN	L.SDYNIQK(+42.01)ESTLHLVLR.L	Y	23.98	1957.03	16	0.9	979.522	2	37.78	22100000			26499	R_L08.raw	2	2	57	72	Acetylation (K)	K7:Acetylation (K):1000.00
L08	K63Ub	P62987|RL40_HUMAN	L.SDYNIQK(+114.04)ESTLH.L	Y	17.69	1547.72	12	1.8	774.869	2	21.98	6560000			12338	R_L08.raw	1	1	57	68	Ubiquitin	K7:Ubiquitin:20.41
L08	K63	P62987|RL40_HUMAN	L.SDYNIQK(+43.01)ESTLHLVLR.L	Y	17.23	1958.02	16	3.9	653.684	3	34.76	988000			23790	R_L08.raw	1	1	57	72	Carbamylation	K7:Carbamylation:16.36
L08	K63	P62987|RL40_HUMAN	S.DYNIQK(+42.01)ESTLHLVLR.L	Y	23.97	1869.99	15	1.3	624.34	3	35.97	10900000			24876	R_L08.raw	1	1	58	72	Acetylation (K)	K6:Acetylation (K):1000.00
L08	K63Ub	P62987|RL40_HUMAN	S.DYNIQK(+114.04)ESTLHLVLR.L	Y	23.88	1942.03	15	2.7	648.351	3	30.04	6900000			19859	R_L08.raw	1	1	58	72	Ubiquitin	K6:Ubiquitin:45.01
L08	K63Ub	P62987|RL40_HUMAN	D.Y(+42.01)NIQK(+114.04)ESTLHLVLR.L	Y	19.21	1869.01	14	-0.4	624.011	3	33.73	1970000			22936	R_L08.raw	1	1	59	72	Acetylation (N-term); Ubiquitin	Y1:Acetylation (N-term):1000.00;K5:Ubiquitin:20.41
L08	K63	P62987|RL40_HUMAN	Y.NIQK(+42.01)ESTLHLVLR.L	Y	21.3	1591.9	13	1.1	796.96	2	30.27	1430000000			20077	R_L08.raw	10	10	60	72	Acetylation (K)	K4:Acetylation (K):1000.00
L08	K63Ub	P62987|RL40_HUMAN	Y.NIQK(+114.04)ESTLHLVLR.L	Y	21.29	1663.94	13	1.8	832.977	2	24.75	696000000	778030000		14944	R_L08.raw	1	1	60	72	Ubiquitin	K4:Ubiquitin:39.76
L08	K63	P62987|RL40_HUMAN	Y.NIQK(+54.01)ESTLHLVLR.L	Y	15.69	1603.9	13	2.3	802.961	2	34.93	1110000			23941	R_L08.raw	1	1	60	72	MDA adduct +54	K4:MDA adduct +54:142.42
L08	K63	P62987|RL40_HUMAN	N.IQK(+42.01)ESTLHLVLR.L	Y	20.06	1477.86	12	2.9	493.629	3	29.67	39300000	1507858000		19516	R_L08.raw	2	2	61	72	Acetylation (K)	K3:Acetylation (K):1000.00
L08	K63	P62987|RL40_HUMAN	I.QK(+43.01)ESTLHLVLR.L	Y	15.37	1365.77	11	7.2	683.899	2	30.2	0			20026	R_L08.raw	0	0	62	72	Carbamylation	K2:Carbamylation:20.92
L08		P62987|RL40_HUMAN	K.ESTLHLVLR.L	Y	24.63	1066.61	9	1.2	534.315	2	25.01	50600000			15140	R_L08.raw	2	2	64	72
L08		P62987|RL40_HUMAN	K.E(-18.01)STLHLVLR.L	Y	22.45	1048.6	9	1.7	525.31	2	30.09	26100000			19916	R_L08.raw	1	1	64	72	Pyro-glu from E	E1:Pyro-glu from E:1000.00
L08		P62987|RL40_HUMAN	K.ES(-18.01)TLHLVLR.L	Y	20.9	1048.6	9	0.6	525.309	2	29.98	28900000			19805	R_L08.raw	2	2	64	72	Dehydration	S2:Dehydration:27.96

## Sheet: L10
L10 is CKB-ELOB/C-CUL5(N8)-RBX2 + E2R1
Sample	Site	Protein Accession	Peptide	Unique	-10lgP	Mass	Length	ppm	m/z	z	RT	Area Sample 7	Sum	Total	Scan	Source File	#Feature	#Feature Sample 7	Start	End	PTM	AScore
L10	K6Ub	P0CG47|UBB_HUMAN	M(+42.01)QIFVK(+114.04)TLTGK(+42.01).T	Y	18.09	1462.79	11	3.4	732.403	2	47.87	1600000		K6Ub	35421	R_L10.raw	1	1	1	11	Acetylation (N-term); Ubiquitin; Acetylation (K)	M1:Acetylation (N-term):1000.00;K6:Ubiquitin:11.06;K11:Acetylation (K):46.62
L10	K6Ub	P0CG47|UBB_HUMAN	MQIFVK.T	Y	16.11	764.426	6	1.4	383.221	2	23.33	3250000		0.492308	13344	R_L10.raw	1	1	1	6
L10		P0CG47|UBB_HUMAN	M(+42.01)QIFVK.T	Y	15.58	806.436	6	1.3	404.226	2	38.3	1590000			26967	R_L10.raw	1	1	1	6	Acetylation (N-term)	M1:Acetylation (N-term):1000.00
L10	K11	P0CG47|UBB_HUMAN	F.V(+42.01)KTLTGK(+42.01)TITLEVEPSDTIENVK.A	Y	23.88	2598.4	23	2.8	867.143	3	39.63	8170000			28201	R_L10.raw	1	1	5	27	Acetylation (N-term); Acetylation (K)	V1:Acetylation (N-term):1000.00;K7:Acetylation (K):34.83
L10	K11Ub	P0CG47|UBB_HUMAN	F.V(+42.01)KTLTGK(+114.04)TITLEVEPSDTIENVK.A	Y	17.75	2670.43	23	2.2	891.153	3	34.44	1150000	1150000	K11Ub	23490	R_L10.raw	1	1	5	27	Acetylation (N-term); Ubiquitin	V1:Acetylation (N-term):1000.00;K7:Ubiquitin:10.18
L10	ND	P0CG47|UBB_HUMAN	F.V(+42.01)KTLTGKTIT(+114.04)LEVEPSDTIENVK(+42.01)AK.I	Y	17.24	2911.58	25	1.3	971.534	3	35.94	1660000		0.0556793	24795	R_L10.raw	1	1	5	29	Acetylation (N-term); Ubiquitin; Acetylation (K)	V1:Acetylation (N-term):1000.00;T10:Ubiquitin:0.00;K23:Acetylation (K):13.67
L10	K11	P0CG47|UBB_HUMAN	L.TGK(+42.01)TITLEVEPSDTIENVK.A	Y	21.43	2115.09	19	-0.1	1058.55	2	33.81	284000			22900	R_L10.raw	1	1	9	27	Acetylation (K)	K3:Acetylation (K):151.71
L10	K11	P0CG47|UBB_HUMAN	K.TITLEVEPSDTIENVK.A	Y	28.03	1786.92	16	5.6	894.472	2	32.08	12200000	20654000		21300	R_L10.raw	1	1	12	27
L10	K27,K29,K33	P0CG47|UBB_HUMAN	K.TITLEVEPSDTIENVK(+42.01)AK(+42.01)IQDK(+42.01)EGIPPDQQR.L	Y	25.68	3616.85	31	2.2	905.221	4	46.84	15200000			34506	R_L10.raw	2	2	12	42	Acetylation (K)	K16:Acetylation (K):1000.00;K18:Acetylation (K):1000.00;K22:Acetylation (K):1000.00
L10	K27	P0CG47|UBB_HUMAN	K.TITLEVEPSDTIENVK(+42.01)A.K	Y	17.38	1899.97	17	0.9	950.992	2	38.12	6280000			26807	R_L10.raw	1	1	12	28	Acetylation (K)	K16:Acetylation (K):1000.00
L10	K27,K29,K33	P0CG47|UBB_HUMAN	S.DTIENVK(+42.01)AK(+42.01)IQDK(+42.01)EGIPPDQQR.L	Y	26.13	2647.35	22	3.4	883.459	3	41.87	49200000	70680000		30205	R_L10.raw	2	2	21	42	Acetylation (K)	K7:Acetylation (K):1000.00;K9:Acetylation (K):1000.00;K13:Acetylation (K):1000.00
L10	K27,K29,K33Ub	P0CG47|UBB_HUMAN	S.DTIENVK(+42.01)AK(+42.01)IQDK(+114.04)EGIPPDQQR.L	Y	24.5	2719.38	22	0.2	907.467	3	36.08	4620000			24922	R_L10.raw	2	2	21	42	Acetylation (K); Ubiquitin	K7:Acetylation (K):70.10;K9:Acetylation (K):46.21;K13:Ubiquitin:46.21
L10	K27,K29,K33	P0CG47|UBB_HUMAN	D.T(+42.01)(+114.04)IENVK(+42.01)AKIQDK(+42.01)EGIPPDQQR.L	Y	17.26	2646.36	21	-0.7	883.127	3	40.97	4810000			29409	R_L10.raw	1	1	22	42	Acetylation (N-term); Ubiquitin; Acetylation (K)	T1:Acetylation (N-term):1000.00;T1:Ubiquitin:18.48;K6:Acetylation (K):9.74;K12:Acetylation (K):29.57
L10	K27,K29,K33	P0CG47|UBB_HUMAN	N.VK(+42.01)AK(+42.01)IQDK(+42.01)EGIPPDQQR.L	Y	28.09	2075.1	17	2.8	1038.56	2	24.48	2000000000			14479	R_L10.raw	8	8	26	42	Acetylation (K)	K2:Acetylation (K):1000.00;K4:Acetylation (K):1000.00;K8:Acetylation (K):1000.00
L10	K27,K29,K33	P0CG47|UBB_HUMAN	N.V(+42.01)KAK(+42.01)IQDK(+42.01)EGIPPDQQR.L	Y	26.84	2075.1	17	1.6	1038.56	2	24.38	1070000000	3074810000		14376	R_L10.raw	8	8	26	42	Acetylation (N-term); Acetylation (K)	V1:Acetylation (N-term):1000.00;K4:Acetylation (K):39.76;K8:Acetylation (K):134.33
L10	K27,K29,K33Ub	P0CG47|UBB_HUMAN	N.VK(+42.01)AK(+42.01)IQDK(+114.04)EGIPPDQQR.L	Y	23.74	2147.13	17	1.1	716.719	3	19.95	336000000			10394	R_L10.raw	1	1	26	42	Acetylation (K); Ubiquitin	K2:Acetylation (K):94.27;K4:Acetylation (K):82.24;K8:Ubiquitin:82.24
L10	K27,K29,K33Ub	P0CG47|UBB_HUMAN	N.V(+42.01)KAK(+42.01)IQDK(+114.04)EGIPPDQQR.L	Y	23.06	2147.13	17	1.2	716.719	3	20.49	341000000			10911	R_L10.raw	3	3	26	42	Acetylation (N-term); Acetylation (K); Ubiquitin	V1:Acetylation (N-term):1000.00;K4:Acetylation (K):54.01;K8:Ubiquitin:72.65
L10	K27,K29,K33	P0CG47|UBB_HUMAN	V.K(+42.01)(+42.01)AKIQDK(+42.01)EGIPPDQQR.L	Y	22.35	1976.03	16	0.2	659.685	3	22.28	10800000			12294	R_L10.raw	3	3	27	42	Acetylation (K); Acetylation (N-term)	K1:Acetylation (K):18.53;K1:Acetylation (N-term):1000.00;K7:Acetylation (K):52.86
L10	K27,K29,K33	P0CG47|UBB_HUMAN	V.K(+42.01)AK(+42.01)IQDK(+42.01)EGIPPDQQR.L	Y	20.9	1976.03	16	0.5	659.685	3	23.17	11200000			13173	R_L10.raw	3	3	27	42	Acetylation (N-term); Acetylation (K)	K1:Acetylation (N-term):1000.00;K3:Acetylation (K):1000.00;K7:Acetylation (K):1000.00
L10	K29,K33	P0CG47|UBB_HUMAN	K.A(+42.01)KIQDK(+42.01)EGIPPDQQR.L	Y	29.81	1805.93	15	1.1	903.972	2	20.42	212000000			10852	R_L10.raw	7	7	28	42	Acetylation (N-term); Acetylation (K)	A1:Acetylation (N-term):1000.00;K6:Acetylation (K):105.60
L10	K29,K33	P0CG47|UBB_HUMAN	K.AK(+42.01)IQDK(+42.01)EGIPPDQQR.L	Y	29.55	1805.93	15	1.3	903.972	2	21.22	210000000	785000000		11635	R_L10.raw	5	5	28	42	Acetylation (K)	K2:Acetylation (K):1000.00;K6:Acetylation (K):1000.00
L10	K29,K33Ub	P0CG47|UBB_HUMAN	K.AK(+42.01)IQDK(+114.04)EGIPPDQQR.L	Y	23.85	1877.96	15	2.5	626.995	3	16.09	21700000			6809	R_L10.raw	1	1	28	42	Acetylation (K); Ubiquitin	K2:Acetylation (K):49.79;K6:Ubiquitin:49.79
L10	K29,K33Ub	P0CG47|UBB_HUMAN	K.A(+42.01)KIQDK(+114.04)EGIPPDQQR.L	Y	22.32	1877.96	15	1.7	626.995	3	16.66	21700000			7391	R_L10.raw	1	1	28	42	Acetylation (N-term); Ubiquitin	A1:Acetylation (N-term):1000.00;K6:Ubiquitin:28.70
L10	K29,K33	P0CG47|UBB_HUMAN	K.A(+42.01)K(+42.01)IQDKEGIPPDQQR.L	Y	20.34	1805.93	15	-0.9	903.97	2	23.24	9780000			13249	R_L10.raw	1	1	28	42	Acetylation (N-term); Acetylation (K)	A1:Acetylation (N-term):1000.00;K2:Acetylation (K):24.11
L10	K29,K33	P0CG47|UBB_HUMAN	K.A(+27.99)KIQDK(+42.01)EGIPPDQQR.L	Y	18.74	1791.91	15	1.7	896.965	2	20.64	106000000	115780000		11046	R_L10.raw	10	10	28	42	Formylation; Acetylation (K)	A1:Formylation:0.00;K6:Acetylation (K):33.65
L10	K29,K33Ub	P0CG47|UBB_HUMAN	K.A(+43.01)KIQDK(+114.04)EGIPPDQQR.L	Y	18.54	1878.95	15	2.2	470.747	4	11.23	2220000			2501	R_L10.raw	2	2	28	42	Carbamylation; Ubiquitin	A1:Carbamylation:0.00;K6:Ubiquitin:33.81
L10	K29,K33	P0CG47|UBB_HUMAN	K.A(+43.01)K(+42.01)IQDKEGIPPDQQR.L	Y	17.7	1806.92	15	2	904.47	2	15.3	9260000			5999	R_L10.raw	1	1	28	42	Carbamylation; Acetylation (K)	A1:Carbamylation:19.39;K2:Acetylation (K):28.70
L10	K29,K33	P0CG47|UBB_HUMAN	K.AK(+27.99)IQDK(+42.01)EGIPPDQQR.L	Y	16.86	1791.91	15	2	896.965	2	18.35	24300000			8933	R_L10.raw	1	1	28	42	Formylation; Acetylation (K)	K2:Formylation:7.21;K6:Acetylation (K):33.65
L10	K29,K33	P0CG47|UBB_HUMAN	K.A(+42.01)KIQDK(+43.01)EGIPPDQQR.L	Y	16.23	1806.92	15	1.8	603.316	3	16.24	699000000		K33	6971	R_L10.raw	2	2	28	42	Acetylation (N-term); Carbamylation	A1:Acetylation (N-term):1000.00;K6:Carbamylation:7.28
L10	K29,K33	P0CG47|UBB_HUMAN	K.A(+42.01)KIQDK(+27.99)EGIPPDQQR.L	Y	16.14	1791.91	15	2	598.312	3	21.06	911000		13009726000	11475	R_L10.raw	1	1	28	42	Acetylation (N-term); Formylation	A1:Acetylation (N-term):1000.00;K6:Formylation:12.42
L10	K29,K33	P0CG47|UBB_HUMAN	A.K(+42.01)IQDK(+42.01)EGIPPDQQR.L	Y	24.33	1734.89	14	1.5	868.454	2	22.41	7960000000	8693471000		12420	R_L10.raw	7	7	29	42	Acetylation (N-term); Acetylation (K)	K1:Acetylation (N-term):1000.00;K5:Acetylation (K):1000.00
L10	K29,K33Ub	P0CG47|UBB_HUMAN	A.K(+42.01)IQDK(+114.04)EGIPPDQQR.L	Y	22.44	1806.92	14	1.3	904.47	2	14.66	754000000		K33Ub	5400	R_L10.raw	7	7	29	42	Acetylation (N-term); Ubiquitin	K1:Acetylation (N-term):1000.00;K5:Ubiquitin:1000.00
L10	K33	P0CG47|UBB_HUMAN	K.IQDK(+42.01)EGIPPDQQR.L	Y	28.04	1564.78	13	1.9	783.401	2	17.94	235000000		1145490000	8507	R_L10.raw	15	15	30	42	Acetylation (K)	K4:Acetylation (K):1000.00
L10	K33	P0CG47|UBB_HUMAN	K.IQDK(+42.01)E(+21.98)GIPPDQQR.L	Y	24.22	1586.77	13	3.2	529.931	3	16.18	0		0.0880487	6908	R_L10.raw	0	0	30	42	Acetylation (K); Sodium adduct	K4:Acetylation (K):1000.00;E5:Sodium adduct:25.66
L10	K33	P0CG47|UBB_HUMAN	K.IQDK(+41.03)EGIPPDQQR.L	Y	21.18	1563.8	13	0.5	782.908	2	16.1	16300000	251300000		6822	R_L10.raw	3	3	30	42	Amidination of lysines or N-terminal amines with methyl acetimidate	K4:Amidination of lysines or N-terminal amines with methyl acetimidate:32.69
L10	K33Ub	P0CG47|UBB_HUMAN	K.IQDK(+114.04)EGIPPDQQR.L	Y	20.79	1636.82	13	0.2	546.613	3	13.71	5250000			4549	R_L10.raw	3	3	30	42	Ubiquitin	K4:Ubiquitin:1000.00
L10	K33	P0CG47|UBB_HUMAN	K.I(+42.01)QDKEGIPPDQQR.L	Y	19.45	1564.78	13	3.4	522.604	3	17.01	10800000			7764	R_L10.raw	3	3	30	42	Acetylation (N-term)	I1:Acetylation (N-term):1000.00
L10	K33	P0CG47|UBB_HUMAN	K.IQD(+79.97)KEGIPPDQQR.L	Y	19.06	1602.74	13	-0.3	535.254	3	17.88	365000			8444	R_L10.raw	1	1	30	42	Phosphorylation (HCDR)	D3:Phosphorylation (HCDR):43.99
L10	K33	P0CG47|UBB_HUMAN	Q.D(+42.01)KEGIPPDQQR.L	Y	17.31	1323.64	11	3.4	662.83	2	17.58	3910000			8153	R_L10.raw	2	2	32	42	Acetylation (N-term)	D1:Acetylation (N-term):1000.00
L10	K33	P0CG47|UBB_HUMAN	Q.DK(+42.01)EGIPPDQQR.L	Y	16.58	1323.64	11	2.2	662.83	2	17.68	3610000	18685000		8246	R_L10.raw	1	1	32	42	Acetylation (K)	K2:Acetylation (K):1000.00
L10	K33Ub	P0CG47|UBB_HUMAN	D.K(+42.01)(+114.04)EGIPPDQQR.L	Y	18.97	1322.66	10	1.6	662.337	2	13.14	122000000	1145490000		4062	R_L10.raw	1	1	33	42	Acetylation (N-term); Ubiquitin	K1:Acetylation (N-term):1000.00;K1:Ubiquitin:1000.00
L10		P0CG47|UBB_HUMAN	K.E(-18.01)GIPPDQQR.L	Y	22.12	1020.5	9	1.4	511.257	2	15.77	10800000			6479	R_L10.raw	2	2	34	42	Pyro-glu from E	E1:Pyro-glu from E:1000.00
L10		P0CG47|UBB_HUMAN	K.EGIPPDQQR.L	Y	17.2	1038.51	9	2.3	520.263	2	11.25	736000			2512	R_L10.raw	1	1	34	42
L10	K48	P0CG47|UBB_HUMAN	R.LIFAGK(+42.01)QLED(-18.01)GR.T	Y	28.29	1369.74	12	1.4	685.876	2	33.14	231000000			22279	R_L10.raw	7	7	43	54	Acetylation (K); Dehydration	K6:Acetylation (K):1000.00;D10:Dehydration:1000.00
L10	K48Ub	P0CG47|UBB_HUMAN	R.L(+27.99)IFAGK(+114.04)QLEDGR.T	Y	27.25	1487.77	12	0.6	744.894	2	36.39	69800000			25204	R_L10.raw	2	2	43	54	Formylation; Ubiquitin	L1:Formylation:1000.00;K6:Ubiquitin:1000.00
L10	K48Ub	P0CG47|UBB_HUMAN	R.LIFAGK(+114.04)QLEDGR.T	Y	26.75	1459.78	12	1.2	730.897	2	25.79	12200000000			15642	R_L10.raw	29	29	43	54	Ubiquitin	K6:Ubiquitin:1000.00
L10	K48	P0CG47|UBB_HUMAN	R.LIFAGK(+27.99)QLEDGR.T	Y	26.71	1373.73	12	1.7	687.874	2	30.41	10000000			19967	R_L10.raw	1	1	43	54	Formylation	K6:Formylation:119.32
L10	K48	P0CG47|UBB_HUMAN	R.L(+27.99)IFAGK(+42.01)QLEDGR.T	Y	26.4	1415.74	12	1.4	708.879	2	44.32	119000000			32329	R_L10.raw	2	2	43	54	Formylation; Acetylation (K)	L1:Formylation:1000.00;K6:Acetylation (K):1000.00
L10	K48	P0CG47|UBB_HUMAN	R.LIFAGK(+42.01)QLEDGR.T	Y	26.16	1387.75	12	1.7	694.881	2	31.06	35000000000	35360000000		20412	R_L10.raw	15	15	43	54	Acetylation (K)	K6:Acetylation (K):1000.00
L10	K48Ub	P0CG47|UBB_HUMAN	R.LIFAGK(+114.04)QLED(-18.01)GR.T	Y	23.53	1441.77	12	1.1	481.597	3	26.96	16900000			16728	R_L10.raw	3	3	43	54	Ubiquitin; Dehydration	K6:Ubiquitin:1000.00;D10:Dehydration:1000.00
L10	K48	P0CG47|UBB_HUMAN	R.LIFAGK(+42.01)QLEDGR(+14.02).T	Y	22.74	1401.76	12	-0.5	701.888	2	31.35	6970000			20640	R_L10.raw	2	2	43	54	Acetylation (K); Methylation(KR)	K6:Acetylation (K):1000.00;R12:Methylation(KR):1000.00
L10	K48	P0CG47|UBB_HUMAN	R.LIFAGK(+42.01)QLEDGR(-.98).T	Y	22.18	1386.76	12	1.7	694.389	2	29.73	3560000000			19332	R_L10.raw	2	2	43	54	Acetylation (K); Amidation	K6:Acetylation (K):1000.00;R12:Amidation:1000.00
L10	K48	P0CG47|UBB_HUMAN	R.LIFAGKQLED(-18.01)GR.T	Y	21.62	1327.72	12	1.8	664.871	2	28.8	73700000			18432	R_L10.raw	3	3	43	54	Dehydration	D10:Dehydration:1000.00
L10	K48	P0CG47|UBB_HUMAN	R.LIFAGKQLEDGR.T	Y	21.44	1345.74	12	1.7	449.587	3	24.16	1370000			14148	R_L10.raw	1	1	43	54
L10	K48Ub	P0CG47|UBB_HUMAN	R.LIFAGK(+172.05)QLEDGR.T	Y	20	1517.79	12	-0.8	506.936	3	27.52	9850000			17279	R_L10.raw	2	2	43	54	Menadione hydroquinone derivative	K6:Menadione hydroquinone derivative:1000.00
L10	K48	P0CG47|UBB_HUMAN	R.L(+42.01)IFAGK(+42.01)QLEDGR.T	Y	19.83	1429.76	12	1.5	715.887	2	46.61	1610000	3643650000		34312	R_L10.raw	2	2	43	54	Acetylation (N-term); Acetylation (K)	L1:Acetylation (N-term):1000.00;K6:Acetylation (K):1000.00
L10	K48Ub	P0CG47|UBB_HUMAN	R.LIFAGK(+114.04)QLEDGR(-.98).T	Y	19.15	1458.79	12	1.6	730.406	2	23.87	918000000			13873	R_L10.raw	2	2	43	54	Ubiquitin; Amidation	K6:Ubiquitin:1000.00;R12:Amidation:1000.00
L10	K48	P0CG47|UBB_HUMAN	R.LIFAGK(+41.03)QLEDGR.T	Y	18.38	1386.76	12	4.4	694.391	2	41.4	471000000			29794	R_L10.raw	3	3	43	54	Amidination of lysines or N-terminal amines with methyl acetimidate	K6:Amidination of lysines or N-terminal amines with methyl acetimidate:65.44
L10	K48	P0CG47|UBB_HUMAN	R.LIFAGK(+42.01)QLE(+21.98)DGR.T	Y	17.94	1409.73	12	0.9	705.872	2	31.02	386000000			20376	R_L10.raw	1	1	43	54	Acetylation (K); Sodium adduct	K6:Acetylation (K):1000.00;E9:Sodium adduct:20.92
L10	K48	P0CG47|UBB_HUMAN	R.LIFAGK(+43.01)QLEDGR.T	Y	17.39	1388.74	12	7.2	695.383	2	42.07	0			30380	R_L10.raw	0	0	43	54	Carbamylation	K6:Carbamylation:40.91
L10	K48	P0CG47|UBB_HUMAN	R.LIFAGK(+42.01)QLEDGRTLSDY.N	Y	15.4	1967	17	2.7	984.51	2	38.21	335000			26884	R_L10.raw	1	1	43	59	Acetylation (K)	K6:Acetylation (K):1000.00
L10	K48	P0CG47|UBB_HUMAN	R.LIFAGK(+72.02)QLEDGR.T	Y	15.05	1417.76	12	1.4	709.886	2	30.16	2300000	859635000		19717	R_L10.raw	1	1	43	54	Carboxyethyl	K6:Carboxyethyl:1000.00
L10	K48Ub	P0CG47|UBB_HUMAN	L.IFAGK(+114.04)QLEDGR.T	Y	21.67	1346.69	11	0.3	674.355	2	24.66	215000000			14663	R_L10.raw	5	5	44	54	Ubiquitin	K5:Ubiquitin:1000.00
L10	K48	P0CG47|UBB_HUMAN	L.IFAGK(+42.01)QLEDGR.T	Y	20.53	1274.66	11	1.4	638.339	2	23.01	75100000			13012	R_L10.raw	2	2	44	54	Acetylation (K)	K5:Acetylation (K):1000.00
L10	K48Ub	P0CG47|UBB_HUMAN	I.FAGK(+114.04)QLEDGR.T	Y	18.71	1233.61	10	0.4	617.813	2	25.09	442000000			14943	R_L10.raw	2	2	45	54	Ubiquitin	K4:Ubiquitin:1000.00
L10	K48	P0CG47|UBB_HUMAN	I.FAGK(+42.01)QLEDGR.T	Y	18.02	1161.58	10	0.2	581.796	2	31.16	254000000		K48	20482	R_L10.raw	2	2	45	54	Acetylation (K)	K4:Acetylation (K):1000.00
L10	K48	P0CG47|UBB_HUMAN	F.A(+43.01)GKQLEDGR.T	Y	15.67	1015.5	9	-0.1	508.76	2	24.97	7100000	336200000	40199485000	14853	R_L10.raw	1	1	46	54	Carbamylation	A1:Carbamylation:15.21
L10	K48Ub	P0CG47|UBB_HUMAN	F.AGK(+114.04)QLEDGR.T	Y	15.01	1086.54	9	0.3	544.278	2	24.94	31400000	13902950000	K48Ub	14833	R_L10.raw	1	1	46	54	Ubiquitin	K3:Ubiquitin:1000.00
L10	K63	P0CG47|UBB_HUMAN	R.TLSDYNIQK(+42.01)ESTLHLVLR.L	Y	34.25	2171.16	18	-0.4	1086.59	2	38.06	1310000000		13902950000	26752	R_L10.raw	12	12	55	72	Acetylation (K)	K9:Acetylation (K):1000.00
L10	K63Ub	P0CG47|UBB_HUMAN	R.TLSDYNIQK(+114.04)ESTLHLVLR.L	Y	31.02	2243.19	18	0.1	748.738	3	32.65	174000000		0.345849	21823	R_L10.raw	4	4	55	72	Ubiquitin	K9:Ubiquitin:49.17
L10	K63	P0CG47|UBB_HUMAN	R.T(+27.99)LSDYNIQK(+42.01)ESTLHLVLR.L	Y	30.71	2199.15	18	3.2	734.061	3	43.82	3000000			31893	R_L10.raw	1	1	55	72	Formylation; Acetylation (K)	T1:Formylation:1000.00;K9:Acetylation (K):1000.00
L10	K63	P0CG47|UBB_HUMAN	R.TLSDYNIQK(+42.01)ESTLHL.V	Y	28.46	1802.9	15	1.9	902.462	2	35.37	469000000			24272	R_L10.raw	4	4	55	69	Acetylation (K)	K9:Acetylation (K):1000.00
L10	K63	P0CG47|UBB_HUMAN	R.T(+42.01)LSDYNIQK(+42.01)ESTLHLVLR.L	Y	28.18	2213.17	18	3.1	1107.6	2	44.11	34800000			32150	R_L10.raw	3	3	55	72	Acetylation (N-term); Acetylation (K)	T1:Acetylation (N-term):1000.00;K9:Acetylation (K):1000.00
L10	K63Ub	P0CG47|UBB_HUMAN	R.T(+42.01)LSDYNIQK(+114.04)ESTLHLVLR.L	Y	28.17	2285.2	18	2.4	762.743	3	37.73	4390000			26443	R_L10.raw	1	1	55	72	Acetylation (N-term); Ubiquitin	T1:Acetylation (N-term):1000.00;K9:Ubiquitin:17.01
L10	K63	P0CG47|UBB_HUMAN	R.TLSDYNIQK(+42.01)ES(-18.01)TLHLVLR.L	Y	28.13	2153.15	18	0.4	718.724	3	42.03	9240000			30351	R_L10.raw	2	2	55	72	Acetylation (K); Dehydration	K9:Acetylation (K):1000.00;S11:Dehydration:8.14
L10	K63	P0CG47|UBB_HUMAN	R.TLSDYNIQK(+42.01)E(+21.98)STLHLVLR.L	Y	27.73	2193.14	18	1.4	732.055	3	38.02	15000000			26713	R_L10.raw	1	1	55	72	Acetylation (K); Sodium adduct	K9:Acetylation (K):1000.00;E10:Sodium adduct:0.00
L10	K63	P0CG47|UBB_HUMAN	R.TLS(-18.01)DYNIQK(+42.01)ESTLHLVLR.L	Y	26.74	2153.15	18	0.7	718.724	3	36.85	4030000			25631	R_L10.raw	2	2	55	72	Dehydration; Acetylation (K)	S3:Dehydration:7.21;K9:Acetylation (K):1000.00
L10	K63Ub	P0CG47|UBB_HUMAN	R.TLSDYNIQK(+114.04)ESTLH.L	Y	26.45	1761.85	14	0.3	881.934	2	22.13	477000000			12169	R_L10.raw	2	2	55	68	Ubiquitin	K9:Ubiquitin:36.05
L10	K63	P0CG47|UBB_HUMAN	R.TLSDYNIQK(+42.01)ESTLH.L	Y	26.22	1689.82	14	0.5	845.918	2	26.4	2300000000			16189	R_L10.raw	9	9	55	68	Acetylation (K)	K9:Acetylation (K):1000.00
L10	K63	P0CG47|UBB_HUMAN	R.TLSDYNIQK(+41.03)ESTLHLVLR.L	Y	26.09	2170.17	18	1.5	724.4	3	36.87	8820000			25652	R_L10.raw	1	1	55	72	Amidination of lysines or N-terminal amines with methyl acetimidate	K9:Amidination of lysines or N-terminal amines with methyl acetimidate:113.22
L10	K63	P0CG47|UBB_HUMAN	R.TLSDYNIQ(+.98)K(+42.02)ESTLHLVLR.L	Y	25.11	2172.15	18	4.5	725.062	3	43.25	0			31400	R_L10.raw	0	0	55	72	Deamidation (NQ); Guanidination	Q8:Deamidation (NQ):40.21;K9:Guanidination:1000.00
L10	K63Ub	P0CG47|UBB_HUMAN	R.TLSDYNIQK(+114.04)ESTL.H	Y	24.87	1624.79	13	1.2	813.405	2	26.62	1150000000			16390	R_L10.raw	7	7	55	67	Ubiquitin	K9:Ubiquitin:24.32
L10	K63	P0CG47|UBB_HUMAN	R.TLSDYNIQK(+41.03)ESTLH.L	Y	24.71	1688.84	14	0.6	845.426	2	25.4	40300000			15235	R_L10.raw	2	2	55	68	Amidination of lysines or N-terminal amines with methyl acetimidate	K9:Amidination of lysines or N-terminal amines with methyl acetimidate:121.82
L10	K63	P0CG47|UBB_HUMAN	R.T(+42.01)LSDYNIQK(+42.01)ESTLH.L	Y	24.43	1731.83	14	1.3	866.924	2	33.5	185000000			22611	R_L10.raw	3	3	55	68	Acetylation (N-term); Acetylation (K)	T1:Acetylation (N-term):1000.00;K9:Acetylation (K):1000.00
L10	K63	P0CG47|UBB_HUMAN	R.TLSDYNIQK.E	Y	23.77	1080.55	9	1	541.28	2	17.52	61500000	3130690000		8098	R_L10.raw	1	1	55	63
L10	K63Ub	P0CG47|UBB_HUMAN	R.T(+42.01)LSDYNIQK(+114.04)ESTLH.L	Y	23.71	1803.86	14	0.3	902.939	2	28.14	33500000			17822	R_L10.raw	3	3	55	68	Acetylation (N-term); Ubiquitin	T1:Acetylation (N-term):1000.00;K9:Ubiquitin:18.53
L10	K63Ub	P0CG47|UBB_HUMAN	R.TLSDYNIQK(+114.04)ESTLHL.V	Y	23.2	1874.94	15	0.3	625.987	3	30.73	130000000			20201	R_L10.raw	4	4	55	69	Ubiquitin	K9:Ubiquitin:20.41
L10	K63	P0CG47|UBB_HUMAN	R.T(+42.01)LSDYNIQK(+42.01)ESTLHL.V	Y	22.78	1844.92	15	0.9	923.466	2	42.61	31600000			30847	R_L10.raw	3	3	55	69	Acetylation (N-term); Acetylation (K)	T1:Acetylation (N-term):1000.00;K9:Acetylation (K):1000.00
L10	K63	P0CG47|UBB_HUMAN	R.TLSDYNIQKES(+79.97)TLHLVLR.L	Y	22.3	2209.11	18	-2.6	553.284	4	38.24	17700000			26911	R_L10.raw	2	2	55	72	Phosphorylation (STY)	S11:Phosphorylation (STY):0.00
L10	K63Ub	P0CG47|UBB_HUMAN	R.T(+42.01)LSDYNIQK(+114.04)ESTLHL.V	Y	22.22	1916.95	15	0.7	639.99	3	32.44	7970000			21633	R_L10.raw	1	1	55	69	Acetylation (N-term); Ubiquitin	T1:Acetylation (N-term):1000.00;K9:Ubiquitin:20.41
L10	K63	P0CG47|UBB_HUMAN	R.TLS(+42.01)DYNIQK.E	Y	21.96	1122.56	9	1.9	562.286	2	20.49	2990000			10904	R_L10.raw	1	1	55	63	Acetylation (TSCYH)	S3:Acetylation (TSCYH):54.01
L10	K63	P0CG47|UBB_HUMAN	R.TLSDYNIQK(+42.01)ESTL.H	Y	21.49	1552.76	13	0.8	777.389	2	31.97	2940000000			21208	R_L10.raw	2	2	55	67	Acetylation (K)	K9:Acetylation (K):1000.00
L10	K63	P0CG47|UBB_HUMAN	R.TLSDYN(+.98)IQK(+42.02)ESTLHLVLR.L	Y	21.46	2172.15	18	2.5	725.06	3	36.23	1600000			25063	R_L10.raw	3	3	55	72	Deamidation (NQ); Guanidination	N6:Deamidation (NQ):32.28;K9:Guanidination:1000.00
L10	K63	P0CG47|UBB_HUMAN	R.TLSDY(-18.01)NIQK(+42.01)ESTLHLVLR.L	Y	21.34	2153.15	18	2.1	718.725	3	36.75	3110000			25543	R_L10.raw	1	1	55	72	Dehydration; Acetylation (K)	Y5:Dehydration:6.59;K9:Acetylation (K):1000.00
L10	K63Ub	P0CG47|UBB_HUMAN	R.T(+42.01)LSDYNIQK(+114.04)ESTL.H	Y	21.22	1666.8	13	2	834.411	2	28.9	105000000			18533	R_L10.raw	1	1	55	67	Acetylation (N-term); Ubiquitin	T1:Acetylation (N-term):1000.00;K9:Ubiquitin:13.67
L10	K63	P0CG47|UBB_HUMAN	R.TLSDY(+31.99)NIQK(+42.01)ESTLHLVLR.L	Y	19.54	2203.15	18	3.1	735.392	3	38.4	3540000			27058	R_L10.raw	2	2	55	72	Dihydroxy; Acetylation (K)	Y5:Dihydroxy:67.58;K9:Acetylation (K):1000.00
L10	K63Ub	P0CG47|UBB_HUMAN	R.TLSDYNIQK(+42.01)EST(+114.04)LH.L	Y	18.29	1803.86	14	1.3	602.296	3	25.14	44800000			14981	R_L10.raw	1	1	55	68	Acetylation (K); Ubiquitin	K9:Acetylation (K):1000.00;T12:Ubiquitin:0.00
L10	K63	P0CG47|UBB_HUMAN	R.TLSDYNIQK(+41.03)ESTLHL.V	Y	18.26	1801.92	15	0.8	901.968	2	34.47	3740000			23512	R_L10.raw	1	1	55	69	Amidination of lysines or N-terminal amines with methyl acetimidate	K9:Amidination of lysines or N-terminal amines with methyl acetimidate:66.68
L10	K63Ub	P0CG47|UBB_HUMAN	R.TLSDYNIQK(+42.01)ES(+114.04)TLH.L	Y	18.23	1803.86	14	1.6	902.941	2	25.45	3360000			15293	R_L10.raw	1	1	55	68	Acetylation (K); Ubiquitin	K9:Acetylation (K):1000.00;S11:Ubiquitin:9.34
L10	K63Ub	P0CG47|UBB_HUMAN	R.TLSDYNIQKES(+114.04)TL.H	Y	18.02	1624.79	13	1.1	813.405	2	26.72	1100000000			16498	R_L10.raw	1	1	55	67	Ubiquitin	S11:Ubiquitin:0.00
L10	K63Ub	P0CG47|UBB_HUMAN	R.TLSDYNIQK(+136.03)ESTL.H	Y	18	1646.78	13	-1.6	824.396	2	26.84	10000000			16614	R_L10.raw	1	1	55	67	O-Diethylphosphorylation	K9:O-Diethylphosphorylation:41.83
L10	K63	P0CG47|UBB_HUMAN	R.TLSDYNIQK(+42.01).E	Y	17.85	1122.56	9	1.2	562.286	2	25.57	29400000			15411	R_L10.raw	1	1	55	63	Acetylation (K)	K9:Acetylation (K):1000.00
L10	K63	P0CG47|UBB_HUMAN	R.T(+43.01)LSDYNIQK(+42.01)ESTLHLVLR.L	Y	17.83	2214.16	18	5.4	1108.1	2	39.8	0			28355	R_L10.raw	0	0	55	72	Carbamylation; Acetylation (K)	T1:Carbamylation:1000.00;K9:Acetylation (K):1000.00
L10	K63	P0CG47|UBB_HUMAN	R.TLSDYNIQK(-.98)(+42.01).E	Y	17.26	1121.57	9	1	561.794	2	23.55	1970000			13563	R_L10.raw	1	1	55	63	Amidation; Acetylation (K)	K9:Amidation:1000.00;K9:Acetylation (K):1000.00
L10	K63	P0CG47|UBB_HUMAN	R.TLSDYNIQKES(+79.97)TLH.L	Y	17	1727.78	14	-4	576.931	3	26.5	49100000	3084750000		16276	R_L10.raw	1	1	55	68	Phosphorylation (STY)	S11:Phosphorylation (STY):21.94
L10	K63Ub	P0CG47|UBB_HUMAN	R.TLSDYNIQK(+42.01)EST(+114.04)LHL.V	Y	16.69	1916.95	15	3.1	639.992	3	32.91	10900000			22073	R_L10.raw	1	1	55	69	Acetylation (K); Ubiquitin	K9:Acetylation (K):1000.00;T12:Ubiquitin:8.69
L10	K63	P0CG47|UBB_HUMAN	R.TLSDYNIQ(+.98)K(+42.01)ESTLHL.V	Y	16.3	1803.89	15	4.9	902.956	2	36.42	4030000			25239	R_L10.raw	1	1	55	69	Deamidation (NQ); Acetylation (K)	Q8:Deamidation (NQ):0.00;K9:Acetylation (K):1000.00
L10	K63	P0CG47|UBB_HUMAN	R.TLSDY(+79.97)NIQKESTLHLVLR.L	Y	16.12	2209.11	18	-3.6	553.284	4	38.13	14600000			26812	R_L10.raw	1	1	55	72	Phosphorylation (STY)	Y5:Phosphorylation (STY):9.27
L10	K63Ub	P0CG47|UBB_HUMAN	R.TLSDYNIQK(+42.01)ES(+114.04)TL.H	Y	16.12	1666.8	13	1	834.411	2	29.88	21500000			19459	R_L10.raw	1	1	55	67	Acetylation (K); Ubiquitin	K9:Acetylation (K):1000.00;S11:Ubiquitin:11.06
L10	K63	P0CG47|UBB_HUMAN	R.TLSDYNIQK(+42.01)ES.T	Y	16.03	1338.63	11	1.3	670.323	2	24.32	16800000			14309	R_L10.raw	1	1	55	65	Acetylation (K)	K9:Acetylation (K):1000.00
L10	K63Ub	P0CG47|UBB_HUMAN	R.TLSDYNIQK(+114.04)ES.T	Y	15.14	1410.66	11	-0.6	706.338	2	19.28	2430000			9767	R_L10.raw	1	1	55	65	Ubiquitin	K9:Ubiquitin:12.81
L10	K63	P0CG47|UBB_HUMAN	T.LSDYNIQK(+42.01)ESTLH.L	Y	18.93	1588.77	13	2	795.395	2	24.62	1510000			14616	R_L10.raw	1	1	56	68	Acetylation (K)	K8:Acetylation (K):1000.00
L10	K63Ub	P0CG47|UBB_HUMAN	L.SDYNIQK(+114.04)ESTLHLVLR.L	Y	18.32	2029.06	16	1.1	677.361	3	29.34	1660000			18957	R_L10.raw	2	2	57	72	Ubiquitin	K7:Ubiquitin:22.85
L10	K63Ub	P0CG47|UBB_HUMAN	L.SDYNIQK(+114.04)ESTLH.L	Y	16.56	1547.72	12	0.1	774.868	2	22.28	3970000			12295	R_L10.raw	1	1	57	68	Ubiquitin	K7:Ubiquitin:13.67
L10	K63	P0CG47|UBB_HUMAN	L.SDYNIQK(+43.01)ESTLHLVLR.L	Y	15.96	1958.02	16	5.4	653.685	3	34.57	0		K63	23604	R_L10.raw	0	0	57	72	Carbamylation	K7:Carbamylation:23.13
L10	K63	P0CG47|UBB_HUMAN	L.SDYNIQK(+42.01)ESTL.H	Y	15.07	1338.63	11	1.1	670.323	2	27.38	9790000		7003340000	17142	R_L10.raw	1	1	57	67	Acetylation (K)	K7:Acetylation (K):1000.00
L10	K63	P0CG47|UBB_HUMAN	Y.NIQK(+42.01)ESTLHLVLR.L	Y	24.43	1591.9	13	1.2	796.961	2	30.52	716000000	787900000	K63Ub	20071	R_L10.raw	10	10	60	72	Acetylation (K)	K4:Acetylation (K):1000.00
L10	K63Ub	P0CG47|UBB_HUMAN	Y.NIQK(+114.04)ESTLHLVLR.L	Y	18.25	1663.94	13	0.5	555.653	3	24.94	73600000		3354080000	14832	R_L10.raw	1	1	60	72	Ubiquitin	K4:Ubiquitin:15.73
L10	K63	P0CG47|UBB_HUMAN	Y.NIQK(+41.03)ESTLHLVLR.L	Y	16.24	1590.92	13	2.1	531.315	3	29.75	2760000		0.478926	19351	R_L10.raw	1	1	60	72	Amidination of lysines or N-terminal amines with methyl acetimidate	K4:Amidination of lysines or N-terminal amines with methyl acetimidate:40.63
L10	K63	P0CG47|UBB_HUMAN	N.IQK(+42.01)ESTLHLVLR.L	Y	20.47	1477.86	12	0.3	493.628	3	29.69	16000000			19293	R_L10.raw	2	2	61	72	Acetylation (K)	K3:Acetylation (K):1000.00
L10	K63	P0CG47|UBB_HUMAN	Q.K(+42.01)ESTLHLVLR.L	Y	16.16	1236.72	10	1.4	413.248	3	26.5	6410000			16280	R_L10.raw	1	1	63	72	Acetylation (N-term)	K1:Acetylation (N-term):1000.00
L10		P0CG47|UBB_HUMAN	K.ESTLHLVLR.L	Y	23.83	1066.61	9	1	534.315	2	25.27	36000000			15111	R_L10.raw	2	2	64	72
L10		P0CG47|UBB_HUMAN	K.E(-18.01)STLHLVLR.L	Y	21.11	1048.6	9	0.9	525.309	2	30.2	5460000			19755	R_L10.raw	1	1	64	72	Pyro-glu from E	E1:Pyro-glu from E:1000.00
L10		P0CG47|UBB_HUMAN	K.ES(-18.01)TLHLVLR.L	Y	17.58	1048.6	9	1.3	350.542	3	25.29	1720000			15127	R_L10.raw	1	1	64	72	Dehydration	S2:Dehydration:17.01
L10		P0CG47|UBB_HUMAN	E.STLHLVLR.L	Y	17.74	937.571	8	1.1	469.793	2	23.42	4430000			13433	R_L10.raw	1	1	65	72
L10		P0CG47|UBB_HUMAN	E.S(+42.01)TLHLVLR.L	Y	16.29	979.581	8	-0.1	490.798	2	30.98	7680000			20358	R_L10.raw	1	1	65	72	Acetylation (N-term)	S1:Acetylation (N-term):1000.00
