# Supplementary material for: The Mechanism of NEDD8 Activation of CUL5 Ubiquitin E3 Ligases
Source: Mol Cell Proteomics. 2021 Jan 6;20:100019. doi: 10.1074/mcp.RA120.002414 (PMC7950132; doi:10.1074/mcp.RA120.002414)
Supplement: MCPRO_MCP/2020/002414_2 [file mmc2.xlsx]

## Sheet: K11
Sample	Protein ID	Protein Accession	Peptide	Unique	-10lgP	Mass	Length	ppm	m/z	z	RT	Area Sample 7	Fraction	Scan	Source File	#Feature	#Feature Sample 7	Start	End	PTM	AScore
L06	7	P12277|KCRB_HUMAN	M.P(+42.01)FSNSHNALK(+42.01)LR.F	Y	25.93	1466.76	12	1.8	734.39	2	31.82	618000000	7	21174	R_L06.raw	1	1	2	13	Acetylation (N-term); Acetylation (K)	P1:Acetylation (N-term):1000.00;K10:Acetylation (K):1000.00
L06	7	P12277|KCRB_HUMAN	M.P(+42.01)FSNSHN(+.98)ALK(+42.01)LR.F	Y	23.15	1467.75	12	1.8	734.882	2	33.74	47000000	7	22922	R_L06.raw	1	1	2	13	Acetylation (Protein N-term); Deamidation (NQ); Acetylation (K)	P1:Acetylation (Protein N-term):1000.00;N7:Deamidation (NQ):41.59;K10:Acetylation (K):1000.00
L06	7	P12277|KCRB_HUMAN	M.P(+42.01)FSN(+.98)SHNALK(+42.01)LR.F	Y	22.21	1467.75	12	2	734.882	2	34.08	102000000	7	23229	R_L06.raw	2	2	2	13	Acetylation (Protein N-term); Deamidation (NQ); Acetylation (K)	P1:Acetylation (Protein N-term):1000.00;N4:Deamidation (NQ):32.97;K10:Acetylation (K):1000.00
L06	7	P12277|KCRB_HUMAN	M.PFSNSHNALK(+42.01)LR.F	Y	18.39	1424.75	12	1.5	475.925	3	20.75	3350000	7	11352	R_L06.raw	1	1	2	13	Acetylation (K)	K10:Acetylation (K):1000.00
L06	7	P12277|KCRB_HUMAN	M.P(+42.01)FSN(+.98)SHNAL.K	Y	15.82	1028.46	9	1.9	515.236	2	32.19	27500000	7	21508	R_L06.raw	1	1	2	10	Acetylation (Protein N-term); Deamidation (NQ)	P1:Acetylation (Protein N-term):1000.00;N4:Deamidation (NQ):24.24
L06	7	P12277|KCRB_HUMAN	M.P(+42.01)FSNSHNAL.K	Y	15.49	1027.47	9	1.4	514.744	2	30.31	320000000	7	20000	R_L06.raw	1	1	2	10	Acetylation (N-term)	P1:Acetylation (N-term):1000.00
L06	7	P12277|KCRB_HUMAN	F.S(+42.01)NSHNALK(+42.01)LR.F	Y	21.37	1222.64	10	1.8	612.329	2	18.95	31000000	7	9579	R_L06.raw	1	1	4	13	Acetylation (N-term); Acetylation (K)	S1:Acetylation (N-term):1000.00;K8:Acetylation (K):1000.00
L06	7	P12277|KCRB_HUMAN	F.SN(+.98)SHNALK(+42.01)LR.F	Y	20.72	1181.62	10	0.8	591.815	2	17	6160000	7	7770	R_L06.raw	1	1	4	13	Deamidation (NQ); Acetylation (K)	N2:Deamidation (NQ):53.53;K8:Acetylation (K):1000.00
L06	7	P12277|KCRB_HUMAN	N.S(+42.01)HNALK(+42.01)LR.F	Y	15.13	1021.57	8	1.9	511.792	2	19.18	8170000	7	9790	R_L06.raw	1	1	6	13	Acetylation (N-term); Acetylation (K)	S1:Acetylation (N-term):1000.00;K6:Acetylation (K):1000.00
L08	7	P12277|KCRB_HUMAN	M.P(+42.01)FSNSHN(+.98)ALK(+42.01)LR.F	Y	25.88	1467.75	12	2.5	734.883	2	33.62	38700000	9	22831	R_L08.raw	2	2	2	13	Acetylation (Protein N-term); Deamidation (NQ); Acetylation (K)	P1:Acetylation (Protein N-term):1000.00;N7:Deamidation (NQ):59.10;K10:Acetylation (K):1000.00
L08	7	P12277|KCRB_HUMAN	M.P(+42.01)FSN(+.98)SHNALK(+42.01)LR.F	Y	25.48	1467.75	12	0.4	734.881	2	34.18	38800000	9	23339	R_L08.raw	2	2	2	13	Acetylation (Protein N-term); Deamidation (NQ); Acetylation (K)	P1:Acetylation (Protein N-term):1000.00;N4:Deamidation (NQ):57.45;K10:Acetylation (K):1000.00
L08	7	P12277|KCRB_HUMAN	M.P(+42.01)FSNSHNALK(+42.01)LR.F	Y	24.67	1466.76	12	0.3	734.389	2	31.52	8840000	9	20963	R_L08.raw	1	1	2	13	Acetylation (N-term); Acetylation (K)	P1:Acetylation (N-term):1000.00;K10:Acetylation (K):1000.00
L08	7	P12277|KCRB_HUMAN	M.P(+42.01)FSN(+.98)SHNAL.K	Y	19.3	1028.46	9	1.3	515.236	2	32.35	13500000	9	21679	R_L08.raw	1	1	2	10	Acetylation (Protein N-term); Deamidation (NQ)	P1:Acetylation (Protein N-term):1000.00;N4:Deamidation (NQ):22.34
L08	7	P12277|KCRB_HUMAN	F.S(+42.01)NSHNALK(+42.01)LR.F	Y	22.46	1222.64	10	1.9	612.329	2	19.06	28600000	9	9836	R_L08.raw	1	1	4	13	Acetylation (N-term); Acetylation (K)	S1:Acetylation (N-term):1000.00;K8:Acetylation (K):1000.00
L08	7	P12277|KCRB_HUMAN	F.SN(+.98)SHNALK(+42.01)LR.F	Y	18.56	1181.62	10	2	394.88	3	16.96	1630000	9	7966	R_L08.raw	1	1	4	13	Deamidation (NQ); Acetylation (K)	N2:Deamidation (NQ):44.44;K8:Acetylation (K):1000.00
L08	7	P12277|KCRB_HUMAN	N.S(+42.01)HNALK(+42.01)LR.F	Y	16.51	1021.57	8	0.6	511.791	2	19.14	12100000	9	9909	R_L08.raw	1	1	6	13	Acetylation (N-term); Acetylation (K)	S1:Acetylation (N-term):1000.00;K6:Acetylation (K):1000.00
L10	7	P12277|KCRB_HUMAN	M.P(+42.01)FSN(+.98)SHNALK(+42.01)LR.F	Y	28.53	1467.75	12	0.6	734.881	2	34.46	8360000	12	23507	R_L10.raw	1	1	2	13	Acetylation (Protein N-term); Deamidation (NQ); Acetylation (K)	P1:Acetylation (Protein N-term):1000.00;N4:Deamidation (NQ):40.63;K10:Acetylation (K):1000.00
L10	7	P12277|KCRB_HUMAN	M.P(+42.01)FSNSHN(+.98)ALK(+42.01)LR.F	Y	27.66	1467.75	12	2.2	734.882	2	33.68	10800000	12	22774	R_L10.raw	1	1	2	13	Acetylation (Protein N-term); Deamidation (NQ); Acetylation (K)	P1:Acetylation (Protein N-term):1000.00;N7:Deamidation (NQ):53.53;K10:Acetylation (K):1000.00
L10	7	P12277|KCRB_HUMAN	M.P(+42.01)FSN(+.98)SHNAL.K	Y	18.95	1028.46	9	0.7	515.236	2	32.33	18400000	12	21519	R_L10.raw	2	2	2	10	Acetylation (Protein N-term); Deamidation (NQ)	P1:Acetylation (Protein N-term):1000.00;N4:Deamidation (NQ):20.70
L10	7	P12277|KCRB_HUMAN	M.P(+42.01)FSNSHNAL.K	Y	17.45	1027.47	9	0.8	514.744	2	30.62	201000000	12	20141	R_L10.raw	1	1	2	10	Acetylation (N-term)	P1:Acetylation (N-term):1000.00
L10	7	P12277|KCRB_HUMAN	F.S(+42.01)NSHNALK(+42.01)LR.F	Y	24.05	1222.64	10	0.2	612.328	2	18.99	8110000	12	9518	R_L10.raw	1	1	4	13	Acetylation (N-term); Acetylation (K)	S1:Acetylation (N-term):1000.00;K8:Acetylation (K):1000.00
L10	7	P12277|KCRB_HUMAN	F.SN(+.98)SHNALK(+42.01)LR.F	Y	18.99	1181.62	10	-0.9	394.879	3	17.05	0	12	7791	R_L10.raw	0	0	4	13	Deamidation (NQ); Acetylation (K)	N2:Deamidation (NQ):47.09;K8:Acetylation (K):1000.00
L10	7	P12277|KCRB_HUMAN	N.S(+42.01)HNALK(+42.01)LR.F	Y	15.19	1021.57	8	1.8	511.792	2	19.24	2390000	12	9739	R_L10.raw	1	1	6	13	Acetylation (N-term); Acetylation (K)	S1:Acetylation (N-term):1000.00;K6:Acetylation (K):1000.00

## Sheet: K32
Sample	Protein ID	Protein Accession	Peptide	Unique	-10lgP	Mass	Length	ppm	m/z	z	RT	Area Sample 7	Fraction	Scan	Source File	#Feature	#Feature Sample 7	Start	End	PTM	AScore
L06	7	P12277|KCRB_HUMAN	R.FPAEDEFPDLSAHNNHMAK(+44.03)VLTPELYAELR.A	Y	25.75	3497.69	30	2	1166.91	3	44.6	11.5	7	32428	R_L06.raw	1	1	14	43	Ethanolation (KR)	K19:Ethanolation (KR):78.25
L06	7	P12277|KCRB_HUMAN	R.FPAEDEFPDLSAHNNHMAK(+43.01)VLTPELYAELR.A	Y	25.18	3496.67	30	4.2	875.179	4	44.75	474000	7	32555	R_L06.raw	1	1	14	43	Carbamylation	K19:Carbamylation:30.58
L06	7	P12277|KCRB_HUMAN	R.FPAEDEFPD(+43.99)LSAHNNHMAKVLTPELYAELR.A	Y	22.19	3497.66	30	-1.7	875.42	4	44.91	795000	7	32702	R_L06.raw	1	1	14	43	Carboxylation (DKW)	D9:Carboxylation (DKW):0.00
L06	7	P12277|KCRB_HUMAN	R.FPAEDEFPDLSAHNNHMAK(+42.01)VLTPELY.A	Y	21.79	3026.41	26	2.3	1009.81	3	44.3	671000000	7	32169	R_L06.raw	4	4	14	39	Acetylation (K)	K19:Acetylation (K):1000.00
L06	7	P12277|KCRB_HUMAN	R.FPAEDEFPDLSAHNNHM(+15.99)AK(+42.01)VLTPELY.A	Y	19.68	3042.41	26	2.5	1015.15	3	41.17	28200000	7	29472	R_L06.raw	1	1	14	39	Oxidation (M); Acetylation (K)	M17:Oxidation (M):1000.00;K19:Acetylation (K):1000.00
L06	7	P12277|KCRB_HUMAN	R.FPAEDEFPDLSAHNNHMAK(+43.01)VLTPELY.A	Y	18.94	3027.41	26	5	1514.72	2	44.38	23100000	7	32241	R_L06.raw	2	2	14	39	Carbamylation	K19:Carbamylation:44.72
L06	7	P12277|KCRB_HUMAN	R.FPAEDEFPDLSAHN(+.98)NHMAK(+43.99)VLTPELYAELR.A	Y	18.48	3498.64	30	14.6	1167.24	3	44.52	0	7	32364	R_L06.raw	0	0	14	43	Deamidation (NQ); Carboxylation (DKW)	N14:Deamidation (NQ):8.69;K19:Carboxylation (DKW):11.77
L06	7	P12277|KCRB_HUMAN	R.FPAEDEFPDLSAHNNHMAKVLT(+79.97)PELY.A	Y	17.63	3064.37	26	-0.4	767.099	4	44.12	14200000	7	32012	R_L06.raw	1	1	14	39	Phosphorylation (STY)	T22:Phosphorylation (STY):25.11
L06	7	P12277|KCRB_HUMAN	R.FPAEDEFPDLS(+42.01).A	Y	16.76	1307.56	11	2.7	654.787	2	41.43	14000000	7	29700	R_L06.raw	1	1	14	24	Acetylation (TSCYH)	S11:Acetylation (TSCYH):1000.00
L06	7	P12277|KCRB_HUMAN	R.FPAEDEFPDLSAHNNHMAK(+41.03)VLTPELY.A	Y	15.8	3025.43	26	1.5	1009.48	3	43.45	233000000	7	31434	R_L06.raw	1	1	14	39	Amidination of lysines or N-terminal amines with methyl acetimidate	K19:Amidination of lysines or N-terminal amines with methyl acetimidate:61.88
L06	7	P12277|KCRB_HUMAN	S.AHNNHMAK(+42.01)VLTPELY.A	Y	15.92	1778.88	15	0.2	890.446	2	29.98	802000	7	19779	R_L06.raw	1	1	25	39	Acetylation (K)	K8:Acetylation (K):1000.00
L06	7	P12277|KCRB_HUMAN	H.NNHMAK(+43.99)VLTPELYAELR.A	Y	17.7	2042.03	17	2.4	681.684	3	38.58	1550000	7	27173	R_L06.raw	1	1	27	43	Carboxylation (DKW)	K6:Carboxylation (DKW):1000.00
L06	7	P12277|KCRB_HUMAN	H.MAK(+42.01)VLTPELYAELR.A	Y	18.43	1674.9	14	2.2	838.46	2	40.19	7420000	7	28613	R_L06.raw	2	2	30	43	Acetylation (K)	K3:Acetylation (K):1000.00
L06	7	P12277|KCRB_HUMAN	M.AK(+42.01)VLTPELYAELR.A	Y	19.87	1543.86	13	2.1	515.629	3	37.11	154000000	7	25883	R_L06.raw	2	2	31	43	Acetylation (K)	K2:Acetylation (K):1000.00
L06	7	P12277|KCRB_HUMAN	M.A(+42.01)KVLTPELYAELR.A	Y	17.92	1543.86	13	1.2	515.628	3	37.26	154000000	7	26022	R_L06.raw	2	2	31	43	Acetylation (N-term)	A1:Acetylation (N-term):1000.00
L06	7	P12277|KCRB_HUMAN	A.K(+42.01)VLTPELYAELR.A	Y	18.89	1472.82	12	2.4	737.421	2	36.22	25700000	7	25077	R_L06.raw	1	1	32	43	Acetylation (N-term)	K1:Acetylation (N-term):1000.00
L08	7	P12277|KCRB_HUMAN	R.FPAEDEFPDLSAHNNHM(+15.99)AK(+42.01)VLTPELY.A	Y	21.62	3042.41	26	2.9	1015.15	3	41.15	21300000	9	29481	R_L08.raw	1	1	14	39	Oxidation (M); Acetylation (K)	M17:Oxidation (M):1000.00;K19:Acetylation (K):1000.00
L08	7	P12277|KCRB_HUMAN	R.FPAEDEFPDLSAHN(+.98)NHMAK(+42.01)VLTPELY.A	Y	21.06	3027.4	26	3.8	1010.14	3	46.48	7350000	9	34055	R_L08.raw	1	1	14	39	Deamidation (NQ); Acetylation (K)	N14:Deamidation (NQ):8.69;K19:Acetylation (K):1000.00
L08	7	P12277|KCRB_HUMAN	R.FPAEDEFPDLSAHNNHMAKVLT(+79.97)PELY.A	Y	18.14	3064.37	26	1	767.1	4	44.26	5850000	9	32141	R_L08.raw	1	1	14	39	Phosphorylation (STY)	T22:Phosphorylation (STY):24.67
L08	7	P12277|KCRB_HUMAN	S.AHNNHMAK(+42.01)VLTPELY.A	Y	16.38	1778.88	15	0.4	890.446	2	30.16	0	9	19985	R_L08.raw	0	0	25	39	Acetylation (K)	K8:Acetylation (K):1000.00
L08	7	P12277|KCRB_HUMAN	H.NN(+.98)HMAK(+42.01)VLTPELYAELR.A	Y	21.07	2041.03	17	1.5	681.352	3	38.69	1020000	9	27300	R_L08.raw	1	1	27	43	Deamidation (NQ); Acetylation (K)	N2:Deamidation (NQ):0.00;K6:Acetylation (K):1000.00
L08	7	P12277|KCRB_HUMAN	M.AK(+42.01)VLTPELYAELR.A	Y	21.2	1543.86	13	1.2	515.628	3	37.29	81000000	9	26068	R_L08.raw	2	2	31	43	Acetylation (K)	K2:Acetylation (K):1000.00
L08	7	P12277|KCRB_HUMAN	A.K(+42.01)VLTPELYAELR.A	Y	18.24	1472.82	12	1.5	737.42	2	36.05	23100000	9	24944	R_L08.raw	1	1	32	43	Acetylation (N-term)	K1:Acetylation (N-term):1000.00
L10	7	P12277|KCRB_HUMAN	R.FPAEDEFPDLSAHN(+.98)NHMAK(+42.01)VLTPELY.A	Y	24.24	3027.4	26	1.6	1010.14	3	46.47	7410000	12	34196	R_L10.raw	1	1	14	39	Deamidation (NQ); Acetylation (K)	N14:Deamidation (NQ):27.96;K19:Acetylation (K):1000.00
L10	7	P12277|KCRB_HUMAN	R.FPAEDEFPDLSAHNNHM(+15.99)AK(+42.01)VLTPELY.A	Y	23.65	3042.41	26	2.8	1015.15	3	41.38	18500000	12	29769	R_L10.raw	1	1	14	39	Oxidation (M); Acetylation (K)	M17:Oxidation (M):1000.00;K19:Acetylation (K):1000.00
L10	7	P12277|KCRB_HUMAN	R.FPAEDEFPDLSAHNNHMAK(+42.01)VLTPELY.A	Y	22.65	3026.41	26	1.6	1009.81	3	44.6	134000000	12	32576	R_L10.raw	1	1	14	39	Acetylation (K)	K19:Acetylation (K):1000.00
L10	7	P12277|KCRB_HUMAN	R.FPAEDEFPDLSAHNN(+.98)HMAK(+42.01)VLTPELY.A	Y	18.23	3027.4	26	1	1010.14	3	46.6	7410000	12	34305	R_L10.raw	1	1	14	39	Deamidation (NQ); Acetylation (K)	N15:Deamidation (NQ):0.00;K19:Acetylation (K):1000.00
L10	7	P12277|KCRB_HUMAN	M.A(+42.01)KVLTPELYAELR.A	Y	21.94	1543.86	13	1	515.628	3	37.39	2330000	12	26132	R_L10.raw	1	1	31	43	Acetylation (N-term)	A1:Acetylation (N-term):1000.00
L10	7	P12277|KCRB_HUMAN	M.AK(+42.01)VLTPELYAELR.A	Y	20.13	1543.86	13	2.2	772.939	2	37.38	44200000	12	26122	R_L10.raw	2	2	31	43	Acetylation (K)	K2:Acetylation (K):1000.00
L10	7	P12277|KCRB_HUMAN	A.K(+42.01)VLTPELYAELR.A	Y	18.77	1472.82	12	-0.9	737.418	2	36.25	7480000	12	25082	R_L10.raw	1	1	32	43	Acetylation (N-term)	K1:Acetylation (N-term):1000.00

## Sheet: K45
Sample	Protein ID	Protein Accession	Peptide	Unique	-10lgP	Mass	Length	ppm	m/z	z	RT	Area Sample 7	Fraction	Scan	Source File	#Feature	#Feature Sample 7	Start	End	PTM	AScore
L06	7	P12277|KCRB_HUMAN	R.AK(+114.04)STPSGFTLDDVIQTGVDNPGHPY.I	Y	28.9	2729.29	25	2.7	910.774	3	37.21	1130000000	7	25983	R_L06.raw	7	7	44	68	Ubiquitin	K2:Ubiquitin:9.34
L06	7	P12277|KCRB_HUMAN	R.AK(+42.01)STPSGFTLDDVIQTGVDNPGHPY.I	Y	25.93	2657.26	25	2.1	886.763	3	41.4	55700000	7	29674	R_L06.raw	2	2	44	68	Acetylation (K)	K2:Acetylation (K):1000.00
L06	7	P12277|KCRB_HUMAN	R.AK(+42.01)ST(+114.04)PSGFTLDDVIQTGVDNPGHPY.I	Y	25.14	2771.3	25	2	924.777	3	38.51	75200000	7	27106	R_L06.raw	1	1	44	68	Acetylation (K); Ubiquitin	K2:Acetylation (K):1000.00;T4:Ubiquitin:17.01
L06	7	P12277|KCRB_HUMAN	R.A(+42.01)KS(+114.04)TPSGFTLDDVIQTGVDNPGHPY.I	Y	23.72	2771.3	25	1.7	924.777	3	38.38	146000000	7	26993	R_L06.raw	2	2	44	68	Acetylation (N-term); Ubiquitin	A1:Acetylation (N-term):1000.00;S3:Ubiquitin:7.65
L06	7	P12277|KCRB_HUMAN	R.A(+42.01)KSTPSGFTLDDVIQTGVDNPGHPY.I	Y	23.67	2657.26	25	2.2	886.763	3	41.53	50900000	7	29789	R_L06.raw	1	1	44	68	Acetylation (N-term)	A1:Acetylation (N-term):1000.00
L06	7	P12277|KCRB_HUMAN	R.AK(+114.04)STPSGFTLDDVIQTGVDNPGHPYIM.T	Y	22.62	2973.42	27	2.1	992.149	3	42.85	7570000	7	30921	R_L06.raw	1	1	44	70	Ubiquitin	K2:Ubiquitin:7.21
L06	7	P12277|KCRB_HUMAN	R.A(+42.01)KST(+114.04)PSGFTLDDVIQTGVDNPGHPY.I	Y	22.52	2771.3	25	3.9	924.779	3	41.03	4090000	7	29351	R_L06.raw	1	1	44	68	Acetylation (N-term); Ubiquitin	A1:Acetylation (N-term):1000.00;T4:Ubiquitin:0.00
L06	7	P12277|KCRB_HUMAN	R.AK(+42.01)S(+114.04)TPSGFTLDDVIQTGVDNPGHPY.I	Y	22.5	2771.3	25	1.2	924.776	3	34.94	75400000	7	23920	R_L06.raw	2	2	44	68	Acetylation (K); Ubiquitin	K2:Acetylation (K):1000.00;S3:Ubiquitin:10.11
L06	7	P12277|KCRB_HUMAN	R.AKS(+114.04)TPSGFTLDDVIQTGVDNPGHPY.I	Y	21.53	2729.29	25	1.9	910.773	3	37.08	49100000	7	25861	R_L06.raw	1	1	44	68	Ubiquitin	S3:Ubiquitin:0.00
L06	7	P12277|KCRB_HUMAN	R.AKST(+114.04)PSGFTLDDVIQTGVDNPGHPY.I	Y	20.68	2729.29	25	0.9	910.773	3	33.64	73600000	7	22828	R_L06.raw	1	1	44	68	Ubiquitin	T4:Ubiquitin:0.00
L06	7	P12277|KCRB_HUMAN	R.AK(+114.04)STPSGFTLDDVIQ(+.98)TGVDNPGHPY.I	Y	19.12	2730.28	25	6.2	1366.15	2	33.67	2900000	7	22857	R_L06.raw	2	2	44	68	Ubiquitin; Deamidation (NQ)	K2:Ubiquitin:8.69;Q15:Deamidation (NQ):56.99
L06	7	P12277|KCRB_HUMAN	R.AK(+42.02)STPSGFTLDDVIQTGVDNPGHPY.I	Y	17.92	2657.27	25	2.5	886.767	3	40.97	2650000	7	29293	R_L06.raw	1	1	44	68	Guanidination	K2:Guanidination:1000.00
L06	7	P12277|KCRB_HUMAN	R.A(+42.01)K(+42.01)STPSGFTLDDVIQTGVDNPGHPY.I	Y	15.29	2699.27	25	3.8	900.768	3	43.32	4520000	7	31324	R_L06.raw	1	1	44	68	Acetylation (N-term); Acetylation (K)	A1:Acetylation (N-term):1000.00;K2:Acetylation (K):1000.00
L08	7	P12277|KCRB_HUMAN	R.AK(+42.01)STPSGFTLDDVIQTGVDNPGHPY.I	Y	28.52	2657.26	25	2.2	886.763	3	41.57	56200000	9	29841	R_L08.raw	2	2	44	68	Acetylation (K)	K2:Acetylation (K):1000.00
L08	7	P12277|KCRB_HUMAN	R.AK(+114.04)STPSGFTLDDVIQTGVDNPGHPY.I	Y	26.86	2729.29	25	1.6	910.773	3	37.48	406000000	9	26237	R_L08.raw	4	4	44	68	Ubiquitin	K2:Ubiquitin:8.69
L08	7	P12277|KCRB_HUMAN	R.AKS(+114.04)TPSGFTLDDVIQTGVDNPGHPY.I	Y	26.38	2729.29	25	2.3	1365.66	2	37.52	342000000	9	26268	R_L08.raw	2	2	44	68	Ubiquitin	S3:Ubiquitin:0.00
L08	7	P12277|KCRB_HUMAN	R.AK(+42.01)S(+114.04)TPSGFTLDDVIQTGVDNPGHPY.I	Y	24.31	2771.3	25	1.2	924.776	3	38.54	100000000	9	27163	R_L08.raw	4	4	44	68	Acetylation (K); Ubiquitin	K2:Acetylation (K):1000.00;S3:Ubiquitin:8.14
L08	7	P12277|KCRB_HUMAN	R.A(+42.01)K(+42.01)STPSGFTLDDVIQTGVDNPGHPY.I	Y	24.12	2699.27	25	2.8	900.767	3	42.58	14800000	9	30695	R_L08.raw	2	2	44	68	Acetylation (N-term); Acetylation (K)	A1:Acetylation (N-term):1000.00;K2:Acetylation (K):1000.00
L08	7	P12277|KCRB_HUMAN	R.AK(+42.01)ST(+114.04)PSGFTLDDVIQTGVDNPGHPY.I	Y	23.64	2771.3	25	2.3	924.777	3	38.68	44400000	9	27289	R_L08.raw	1	1	44	68	Acetylation (K); Ubiquitin	K2:Acetylation (K):1000.00;T4:Ubiquitin:0.00
L08	7	P12277|KCRB_HUMAN	R.AK(+42.02)STPSGFTLDDVIQTGVDNPGHPY.I	Y	22.07	2657.27	25	1.6	886.766	3	41	4120000	9	29339	R_L08.raw	1	1	44	68	Guanidination	K2:Guanidination:1000.00
L08	7	P12277|KCRB_HUMAN	R.A(+42.01)KSTPSGFTLDDVIQTGVDNPGHPY.I	Y	21.78	2657.26	25	2.1	886.763	3	41.71	52000000	9	29964	R_L08.raw	1	1	44	68	Acetylation (N-term)	A1:Acetylation (N-term):1000.00
L08	7	P12277|KCRB_HUMAN	R.A(+42.01)K(+114.04)STPSGFTLDDVIQTGVDNPGHPY.I	Y	21.14	2771.3	25	2.8	924.778	3	38.41	45800000	9	27050	R_L08.raw	2	2	44	68	Acetylation (N-term); Ubiquitin	A1:Acetylation (N-term):1000.00;K2:Ubiquitin:0.00
L08	7	P12277|KCRB_HUMAN	R.AKST(+114.04)PSGFTLDDVIQTGVDNPGHPY.I	Y	20.45	2729.29	25	-1.2	910.771	3	33.74	39100000	9	22941	R_L08.raw	1	1	44	68	Ubiquitin	T4:Ubiquitin:0.00
L08	7	P12277|KCRB_HUMAN	R.A(+42.01)KST(+114.04)PSGFTLDDVIQTGVDNPGHPY.I	Y	18.88	2771.3	25	1.6	924.777	3	41.05	1350000	9	29389	R_L08.raw	1	1	44	68	Acetylation (N-term); Ubiquitin	A1:Acetylation (N-term):1000.00;T4:Ubiquitin:19.68
L08	7	P12277|KCRB_HUMAN	R.A(+42.01)KS(+114.04)TPSGFTLDDVIQTGVDNPGHPY.I	Y	18.12	2771.3	25	2.4	924.777	3	35.68	5570000	9	24615	R_L08.raw	1	1	44	68	Acetylation (N-term); Ubiquitin	A1:Acetylation (N-term):1000.00;S3:Ubiquitin:8.69
L08	7	P12277|KCRB_HUMAN	R.AK(+114.04)STPSGFTLDDVIQ(+.98)TGVDNPGHPY.I	Y	15.02	2730.28	25	6.2	911.105	3	39.5	408	9	28030	R_L08.raw	1	1	44	68	Ubiquitin; Deamidation (NQ)	K2:Ubiquitin:0.00;Q15:Deamidation (NQ):32.52
L10	7	P12277|KCRB_HUMAN	R.AK(+42.01)STPSGFTLDDVIQTGVDNPGHPY.I	Y	28.76	2657.26	25	1.8	886.763	3	41.62	26400000	12	29982	R_L10.raw	2	2	44	68	Acetylation (K)	K2:Acetylation (K):1000.00
L10	7	P12277|KCRB_HUMAN	R.AK(+114.04)STPSGFTLDDVIQTGVDNPGHPY.I	Y	27.29	2729.29	25	2.3	910.774	3	37.66	371000000	12	26378	R_L10.raw	6	6	44	68	Ubiquitin	K2:Ubiquitin:10.11
L10	7	P12277|KCRB_HUMAN	R.A(+42.01)KSTPSGFTLDDVIQTGVDNPGHPY.I	Y	25.71	2657.26	25	3.2	886.764	3	41.9	26100000	12	30230	R_L10.raw	2	2	44	68	Acetylation (N-term)	A1:Acetylation (N-term):1000.00
L10	7	P12277|KCRB_HUMAN	R.AK(+42.01)S(+114.04)TPSGFTLDDVIQTGVDNPGHPY.I	Y	23.57	2771.3	25	1.5	924.777	3	39.31	34000000	12	27909	R_L10.raw	2	2	44	68	Acetylation (K); Ubiquitin	K2:Acetylation (K):1000.00;S3:Ubiquitin:0.00
L10	7	P12277|KCRB_HUMAN	R.AKS(+114.04)TPSGFTLDDVIQTGVDNPGHPY.I	Y	21.75	2729.29	25	1.7	910.773	3	38.53	11100000	12	27176	R_L10.raw	1	1	44	68	Ubiquitin	S3:Ubiquitin:0.00
L10	7	P12277|KCRB_HUMAN	R.AKST(+114.04)PSGFTLDDVIQTGVDNPGHPY.I	Y	21.11	2729.29	25	1.1	910.773	3	38.04	316000000	12	26733	R_L10.raw	1	1	44	68	Ubiquitin	T4:Ubiquitin:0.00
L10	7	P12277|KCRB_HUMAN	R.A(+42.01)K(+42.01)STPSGFTLDDVIQTGVDNPGHPY.I	Y	18.1	2699.27	25	2.6	900.767	3	42.73	1500000	12	30949	R_L10.raw	1	1	44	68	Acetylation (N-term); Acetylation (K)	A1:Acetylation (N-term):1000.00;K2:Acetylation (K):1000.00
L10	7	P12277|KCRB_HUMAN	R.AK(+114.04)STPSGFTLDDVIQTGVDNPGHPYIM.T	Y	18	2973.42	27	0.2	992.147	3	43.17	215000	12	31333	R_L10.raw	1	1	44	70	Ubiquitin	K2:Ubiquitin:12.28
L10	7	P12277|KCRB_HUMAN	R.AK(+114.04)STPSGFTLDDVIQ(+.98)TGVDNPGHPY.I	Y	16.82	2730.28	25	5	911.104	3	39.31	0	12	27901	R_L10.raw	0	0	44	68	Ubiquitin; Deamidation (NQ)	K2:Ubiquitin:8.14;Q15:Deamidation (NQ):45.16

## Sheet: K86
Sample	Protein ID	Protein Accession	Peptide	Unique	-10lgP	Mass	Length	ppm	m/z	z	RT	Area Sample 7	Fraction	Scan	Source File	#Feature	#Feature Sample 7	Start	End	PTM	AScore
L06	7	P12277|KCRB_HUMAN	Y.IMTVGC(+57.02)VAGDEESYEVFK(+42.01)DLFDPIIEDR.H	Y	19.71	3288.52	28	9.4	1097.19	3	47.57	22900000	7	34975	R_L06.raw	1	1	69	96	Carbamidomethylation; Acetylation (K)	C6:Carbamidomethylation:1000.00;K18:Acetylation (K):1000.00
L06	7	P12277|KCRB_HUMAN	M.TVGC(+57.02)VAGDEESYEVFK(+42.01)DLFDPIIEDR.H	Y	30.34	3044.4	26	4.1	1523.21	2	47.45	2510000	7	34870	R_L06.raw	1	1	71	96	Carbamidomethylation; Acetylation (K)	C4:Carbamidomethylation:1000.00;K16:Acetylation (K):1000.00
L06	7	P12277|KCRB_HUMAN	M.TVGC(+57.02)VAGDEESYEVFK(+41.03)DLFDPIIEDR.H	Y	24.52	3043.41	26	1.6	1015.48	3	47.43	14600000	7	34858	R_L06.raw	1	1	71	96	Carbamidomethylation; Amidination of lysines or N-terminal amines with methyl acetimidate	C4:Carbamidomethylation:1000.00;K16:Amidination of lysines or N-terminal amines with methyl acetimidate:40.35
L06	7	P12277|KCRB_HUMAN	T.VGC(+57.02)VAGDEESYEVFK(+42.01)DLFDPIIEDR.H	Y	17.87	2943.35	25	1.5	982.125	3	47.46	2610000	7	34878	R_L06.raw	1	1	72	96	Carbamidomethylation; Acetylation (K)	C3:Carbamidomethylation:1000.00;K15:Acetylation (K):1000.00
L06	7	P12277|KCRB_HUMAN	G.C(+57.02)(+42.01)VAGDEESYEVFK(+42.01)DLFDPIIEDR.H	Y	18.49	2829.27	23	4.5	1415.65	2	47.94	150000	7	35306	R_L06.raw	1	1	74	96	Carbamidomethylation; Acetylation (N-term); Acetylation (K)	C1:Carbamidomethylation:1000.00;C1:Acetylation (N-term):1000.00;K13:Acetylation (K):1000.00
L06	7	P12277|KCRB_HUMAN	C.VAGDEESYEVFK(+41.03)DLFDPIIEDR.H	Y	22.47	2626.24	22	-0.2	876.422	3	47.44	17200000	7	34859	R_L06.raw	1	1	75	96	Amidination of lysines or N-terminal amines with methyl acetimidate	K12:Amidination of lysines or N-terminal amines with methyl acetimidate:43.29
L06	7	P12277|KCRB_HUMAN	F.K(+42.01)DLFDPIIEDR.H	Y	21.99	1401.71	11	1.8	701.865	2	37.84	366000000	7	26519	R_L06.raw	2	2	86	96	Acetylation (N-term)	K1:Acetylation (N-term):1000.00
L06	7	P12277|KCRB_HUMAN	F.K(+41.03)DLFDPIIEDR.H	Y	15.91	1400.73	11	2	701.374	2	37.35	72800000	7	26106	R_L06.raw	1	1	86	96	Amidination of lysines or N-terminal amines with methyl acetimidate	K1:Amidination of lysines or N-terminal amines with methyl acetimidate:1000.00
L08	7	P12277|KCRB_HUMAN	Y.IMTVGC(+57.02)VAGDEESYEVFK(+42.01)DLFDPIIEDR.H	Y	23.55	3288.52	28	5	1097.19	3	47.55	66300000	9	34972	R_L08.raw	1	1	69	96	Carbamidomethylation; Acetylation (K)	C6:Carbamidomethylation:1000.00;K18:Acetylation (K):1000.00
L08	7	P12277|KCRB_HUMAN	Y.IMTVGC(+57.02)VAGDEES(+79.97)YEVFKDLFDPIIEDR.H	Y	21.44	3326.48	28	1.5	832.628	4	47.56	5820000	9	34981	R_L08.raw	1	1	69	96	Carbamidomethylation; Phosphorylation (STY)	C6:Carbamidomethylation:1000.00;S13:Phosphorylation (STY):0.00
L08	7	P12277|KCRB_HUMAN	M.TVGC(+57.02)VAGDEESYEVFK(+41.03)DLFDPIIEDR.H	Y	24.35	3043.41	26	4.4	1015.48	3	47.43	1050000	9	34858	R_L08.raw	1	1	71	96	Carbamidomethylation; Amidination of lysines or N-terminal amines with methyl acetimidate	C4:Carbamidomethylation:1000.00;K16:Amidination of lysines or N-terminal amines with methyl acetimidate:70.13
L08	7	P12277|KCRB_HUMAN	M.T(+42.01)VGC(+57.02)VAGDEESYEVFK(+42.01)DLFDPIIEDR.H	Y	18.51	3086.41	26	4.9	1029.81	3	47.62	2040000	9	35028	R_L08.raw	1	1	71	96	Acetylation (N-term); Carbamidomethylation; Acetylation (K)	T1:Acetylation (N-term):1000.00;C4:Carbamidomethylation:1000.00;K16:Acetylation (K):1000.00
L08	7	P12277|KCRB_HUMAN	G.C(+57.02)(+42.01)VAGDEESYEVFK(+42.01)DLFDPIIEDR.H	Y	24.84	2829.27	23	4.4	944.101	3	47.9	1220000	9	35281	R_L08.raw	1	1	74	96	Carbamidomethylation; Acetylation (N-term); Acetylation (K)	C1:Carbamidomethylation:1000.00;C1:Acetylation (N-term):1000.00;K13:Acetylation (K):1000.00
L08	7	P12277|KCRB_HUMAN	C.VAGDEESYEVFK(+42.01)DLFDPIIEDR.H	Y	28.95	2627.23	22	6.4	1314.63	2	47.43	1580000	9	34859	R_L08.raw	1	1	75	96	Acetylation (K)	K12:Acetylation (K):1000.00
L08	7	P12277|KCRB_HUMAN	C.VAGDEESYEVFK(+41.03)DLFDPIIEDR.H	Y	23.5	2626.24	22	5.2	876.426	3	47.42	2090000	9	34857	R_L08.raw	1	1	75	96	Amidination of lysines or N-terminal amines with methyl acetimidate	K12:Amidination of lysines or N-terminal amines with methyl acetimidate:57.58
L08	7	P12277|KCRB_HUMAN	C.V(+42.01)AGDEESYEVFK(+42.01)DLFDPIIEDR.H	Y	22.35	2669.24	22	8.4	890.761	3	47.59	3510000	9	35007	R_L08.raw	1	1	75	96	Acetylation (N-term); Acetylation (K)	V1:Acetylation (N-term):1000.00;K12:Acetylation (K):1000.00
L08	7	P12277|KCRB_HUMAN	F.K(+42.01)DLFDPIIEDR.H	Y	20.6	1401.71	11	1.5	701.865	2	38.21	164000000	9	26870	R_L08.raw	2	2	86	96	Acetylation (N-term)	K1:Acetylation (N-term):1000.00
L08	7	P12277|KCRB_HUMAN	F.K(+41.03)DLFDPIIEDR.H	Y	18.87	1400.73	11	2.1	701.374	2	37.41	47900000	9	26173	R_L08.raw	1	1	86	96	Amidination of lysines or N-terminal amines with methyl acetimidate	K1:Amidination of lysines or N-terminal amines with methyl acetimidate:1000.00
L10	7	P12277|KCRB_HUMAN	M.TVGC(+57.02)VAGDEESYEVFK(+41.03)DLFDPIIEDR.H	Y	19.9	3043.41	26	4.7	1015.48	3	47.45	1000000	12	35035	R_L10.raw	1	1	71	96	Carbamidomethylation; Amidination of lysines or N-terminal amines with methyl acetimidate	C4:Carbamidomethylation:1000.00;K16:Amidination of lysines or N-terminal amines with methyl acetimidate:84.54
L10	7	P12277|KCRB_HUMAN	G.C(+57.02)(+42.01)VAGDEESYEVFK(+42.01)DLFDPIIEDR.H	Y	22.74	2829.27	23	7.3	944.104	3	47.91	513000	12	35455	R_L10.raw	1	1	74	96	Carbamidomethylation; Acetylation (N-term); Acetylation (K)	C1:Carbamidomethylation:1000.00;C1:Acetylation (N-term):1000.00;K13:Acetylation (K):1000.00
L10	7	P12277|KCRB_HUMAN	C.VAGDEESYEVFK(+41.03)DLFDPIIEDR.H	Y	21.57	2626.24	22	1.6	1314.13	2	47.4	0	12	34994	R_L10.raw	0	0	75	96	Amidination of lysines or N-terminal amines with methyl acetimidate	K12:Amidination of lysines or N-terminal amines with methyl acetimidate:56.24
L10	7	P12277|KCRB_HUMAN	F.K(+42.01)DLFDPIIEDR.H	Y	23.43	1401.71	11	2.1	701.866	2	38.32	119000000	12	26983	R_L10.raw	2	2	86	96	Acetylation (N-term)	K1:Acetylation (N-term):1000.00
L10	7	P12277|KCRB_HUMAN	F.K(+41.03)DLFDPIIEDR.H	Y	16.31	1400.73	11	2.5	701.374	2	37.43	38400000	12	26167	R_L10.raw	2	2	86	96	Amidination of lysines or N-terminal amines with methyl acetimidate	K1:Amidination of lysines or N-terminal amines with methyl acetimidate:1000.00

## Sheet: K101
Sample	Protein ID	Protein Accession	Peptide	Unique	-10lgP	Mass	Length	ppm	m/z	z	RT	Area Sample 7	Fraction	Scan	Source File	#Feature	#Feature Sample 7	Start	End	PTM	AScore
L06	7	P12277|KCRB_HUMAN	R.HGGYK(+42.01)PSDEHK(+42.01)TDLNPDNLQGGDDLDPNYVLSSR.V	Y	30.27	3836.75	34	2.3	960.197	4	32.94	492000000	7	22192	R_L06.raw	2	2	97	130	Acetylation (K)	K5:Acetylation (K):1000.00;K11:Acetylation (K):1000.00
L06	7	P12277|KCRB_HUMAN	R.HGGYK(+114.04)PSDEHK(+42.01)TDLNPDNLQGGDDLDPNYVLSSR.V	Y	28.35	3908.78	34	2.9	978.206	4	30.51	122000000	7	20116	R_L06.raw	1	1	97	130	Ubiquitin; Acetylation (K)	K5:Ubiquitin:14.04;K11:Acetylation (K):41.57
L06	7	P12277|KCRB_HUMAN	R.HGGYK(+114.04)PSDEHK(+42.01)TDLNPDNLQ(+.98)GGDDLDPNYVLSSR.V	Y	26.3	3909.77	34	2	978.451	4	30.38	16700000	7	20044	R_L06.raw	2	2	97	130	Ubiquitin; Acetylation (K); Deamidation (NQ)	K5:Ubiquitin:6.59;K11:Acetylation (K):29.67;Q20:Deamidation (NQ):32.28
L06	7	P12277|KCRB_HUMAN	R.HGGYK(+42.01)PS(+114.04)DEHK(+42.01)TDLNPDNLQGGDDLDPNYVLSSR.V	Y	24.66	3950.79	34	3.7	988.71	4	32.58	15000000	7	21876	R_L06.raw	1	1	97	130	Acetylation (K); Ubiquitin	K5:Acetylation (K):1000.00;S7:Ubiquitin:17.25;K11:Acetylation (K):1000.00
L06	7	P12277|KCRB_HUMAN	R.HGGYK(+114.04)PSDEHK(+114.04)TDLNPDNLQGGDDLDPNYVLSSR.V	Y	24.45	3980.82	34	1.6	996.213	4	27.97	57500000	7	17912	R_L06.raw	2	2	97	130	Ubiquitin	K5:Ubiquitin:26.31;K11:Ubiquitin:0.00
L06	7	P12277|KCRB_HUMAN	R.HGGYK(+42.01)PSDEHK(+114.04)TDLNPDNLQ(+.98)GGDDLDPNYVLSSR.V	Y	22.38	3909.77	34	6.7	978.456	4	30.15	0	7	19907	R_L06.raw	0	0	97	130	Acetylation (K); Ubiquitin; Deamidation (NQ)	K5:Acetylation (K):18.01;K11:Ubiquitin:0.00;Q20:Deamidation (NQ):9.40
L06	7	P12277|KCRB_HUMAN	R.HGGYK(+42.01)PSD(-18.01)EHKTDLNPDNLQGGDDLDPNYVLSSR.V	Y	20.88	3776.73	34	3.2	945.193	4	32.33	9250000	7	21644	R_L06.raw	1	1	97	130	Acetylation (K); Dehydration	K5:Acetylation (K):16.36;D8:Dehydration:0.00
L06	7	P12277|KCRB_HUMAN	R.HGGYK(+42.01)PSDEHK(+42.01)TDLNPDNLQGGDDLD.P	Y	20.83	2920.27	26	2.7	974.435	3	26.85	2440000	7	16879	R_L06.raw	1	1	97	122	Acetylation (K)	K5:Acetylation (K):1000.00;K11:Acetylation (K):1000.00
L06	7	P12277|KCRB_HUMAN	R.HGGYK(+42.01)PSDEHK(+42.01)TDLNPDNLQGGDDLDPNYVL.S	Y	20.49	3506.59	31	1.6	1169.87	3	37.2	67100000	7	25973	R_L06.raw	2	2	97	127	Acetylation (K)	K5:Acetylation (K):1000.00;K11:Acetylation (K):1000.00
L06	7	P12277|KCRB_HUMAN	R.HGGYK(+42.01)PSDEHK(+42.01)TDLNPD.N	Y	19.99	1992.88	17	1.8	665.302	3	18.49	2040000	7	9146	R_L06.raw	1	1	97	113	Acetylation (K)	K5:Acetylation (K):1000.00;K11:Acetylation (K):1000.00
L06	7	P12277|KCRB_HUMAN	R.HGGYK(+42.01)PSDEHK(+42.01)TDLNPDNLQGGDDLDPN.Y	Y	19.44	3131.37	28	2.8	1044.8	3	27.23	16300000	7	17248	R_L06.raw	2	2	97	124	Acetylation (K)	K5:Acetylation (K):1000.00;K11:Acetylation (K):1000.00
L06	7	P12277|KCRB_HUMAN	R.HGGYK(+42.01)PSDEHK(+114.04)TDLNPDNLQGGDDLDPNYVLSSR.V	Y	17.14	3908.78	34	-3.1	978.2	4	35.68	0	7	24588	R_L06.raw	0	0	97	130	Acetylation (K); Ubiquitin	K5:Acetylation (K):37.35;K11:Ubiquitin:0.00
L06	7	P12277|KCRB_HUMAN	R.HGGYK(+114.04)PSDEHK(+42.01)TDLNPDNLQGGDDLDPNYVL.S	Y	16.55	3578.62	31	2.6	895.664	4	33.48	37100000	7	22684	R_L06.raw	1	1	97	127	Ubiquitin; Acetylation (K)	K5:Ubiquitin:14.04;K11:Acetylation (K):22.09
L06	7	P12277|KCRB_HUMAN	R.HGGYK(+114.04)PSDEHK(+42.01)TDLNPD.N	Y	16.4	2064.91	17	4.3	689.315	3	15	2190000	7	5790	R_L06.raw	1	1	97	113	Ubiquitin; Acetylation (K)	K5:Ubiquitin:14.04;K11:Acetylation (K):28.13
L06	7	P12277|KCRB_HUMAN	R.HGGYK(+42.01)PSDEHKTD(-18.01)LNPDNLQGGDDLDPNYVLSSR.V	Y	16.1	3776.73	34	-0.6	945.189	4	32.98	6240000	7	22232	R_L06.raw	1	1	97	130	Acetylation (K); Dehydration	K5:Acetylation (K):41.57;D13:Dehydration:0.00
L06	7	P12277|KCRB_HUMAN	R.HGGYK(+114.04)PSDEHKT(+114.04)DLNPDNLQGGDDLDPNYVLSSR.V	Y	15.39	3980.82	34	3.3	797.173	5	28.05	51500000	7	17990	R_L06.raw	1	1	97	130	Ubiquitin	K5:Ubiquitin:7.32;T12:Ubiquitin:0.00
L06	7	P12277|KCRB_HUMAN	R.HGGYK(+114.04)PSDEHKTDLNPDNLQGGDDLDPNYVLSSR.V	Y	15.35	3866.77	34	-3.1	1289.93	3	35	0	7	23981	R_L06.raw	0	0	97	130	Ubiquitin	K5:Ubiquitin:4.64
L06	7	P12277|KCRB_HUMAN	R.H(+42.01)GGYK(+42.01)PSDEHK(+42.01)TDLNPDNLQGGDDLDPNYVLSSR.V	Y	15.3	3878.76	34	1	970.699	4	34.49	50500000	7	23561	R_L06.raw	1	1	97	130	Acetylation (N-term); Acetylation (K)	H1:Acetylation (N-term):1000.00;K5:Acetylation (K):1000.00;K11:Acetylation (K):1000.00
L06	7	P12277|KCRB_HUMAN	Y.K(+42.01)PSDEHK(+42.01)TDLNPDNLQGGDDLDPNYVLSSR.V	Y	22.67	3422.59	30	2.9	1141.87	3	34.12	4640000	7	23267	R_L06.raw	1	1	101	130	Acetylation (N-term); Acetylation (K)	K1:Acetylation (N-term):1000.00;K7:Acetylation (K):1000.00
L08	7	P12277|KCRB_HUMAN	R.HGGYK(+42.01)PSDEHK(+42.01)TDLNPDNLQGGDDLDPNYVLSSR.V	Y	31.46	3836.75	34	2.5	960.197	4	32.71	197000000	9	22015	R_L08.raw	3	3	97	130	Acetylation (K)	K5:Acetylation (K):1000.00;K11:Acetylation (K):1000.00
L08	7	P12277|KCRB_HUMAN	R.H(+42.01)GGYK(+42.01)PSDEHK(+42.01)TDLNPDNLQGGDDLDPNYVLSSR.V	Y	24.15	3878.76	34	1.5	970.699	4	32.45	44900000	9	21771	R_L08.raw	2	2	97	130	Acetylation (N-term); Acetylation (K)	H1:Acetylation (N-term):1000.00;K5:Acetylation (K):1000.00;K11:Acetylation (K):1000.00
L08	7	P12277|KCRB_HUMAN	R.HGGYK(+114.04)PSDEHK(+42.01)TDLNPDNLQGGDDLDPNYVLSSR.V	Y	23.6	3908.78	34	0.8	782.765	5	30.67	1680000	9	20303	R_L08.raw	1	1	97	130	Ubiquitin; Acetylation (K)	K5:Ubiquitin:14.04;K11:Acetylation (K):13.71
L08	7	P12277|KCRB_HUMAN	R.HGGYKPS(-18.01)DEHK(+42.01)TDLNPDNLQGGDDLDPNYVLSSR.V	Y	23.09	3776.73	34	2.9	945.193	4	32.49	0	9	21815	R_L08.raw	0	0	97	130	Dehydration; Acetylation (K)	S7:Dehydration:0.00;K11:Acetylation (K):0.00
L08	7	P12277|KCRB_HUMAN	R.HGGYK(+114.04)PSDEHKT(+114.04)DLNPDNLQGGDDLDPNYVLSSR.V	Y	22.48	3980.82	34	0.2	797.171	5	28.05	2470000	9	18013	R_L08.raw	1	1	97	130	Ubiquitin	K5:Ubiquitin:9.40;T12:Ubiquitin:0.00
L08	7	P12277|KCRB_HUMAN	R.HGGYK(+42.01)PSDEHK(+42.01)TDLNPDNLQGGDDLDPN.Y	Y	20.89	3131.37	28	2.3	1044.8	3	27.29	9580000	9	17335	R_L08.raw	1	1	97	124	Acetylation (K)	K5:Acetylation (K):1000.00;K11:Acetylation (K):1000.00
L08	7	P12277|KCRB_HUMAN	R.HGGYK(+42.01)PSDEHK(+42.01)TDLNPDNLQGGDDLDPNYVL.S	Y	20.42	3506.59	31	2.5	1169.87	3	36.63	53700000	9	25486	R_L08.raw	2	2	97	127	Acetylation (K)	K5:Acetylation (K):1000.00;K11:Acetylation (K):1000.00
L08	7	P12277|KCRB_HUMAN	R.HGGYK(+42.01)PSDEHK(+42.01)TDLNPD.N	Y	19.28	1992.88	17	0.6	665.302	3	18.55	544000	9	9392	R_L08.raw	1	1	97	113	Acetylation (K)	K5:Acetylation (K):1000.00;K11:Acetylation (K):1000.00
L08	7	P12277|KCRB_HUMAN	R.HGGYKPSDEHK(+226.08)TDLN(+.98)PDNLQGGDDLDPNYVLSSR.V	Y	18.81	3979.79	34	3.4	995.959	4	28.08	0	9	18047	R_L08.raw	0	0	97	130	Biotinylation; Deamidation (NQ)	K11:Biotinylation:6.04;N15:Deamidation (NQ):16.66
L08	7	P12277|KCRB_HUMAN	R.H(+42.01)GGYK(+42.01)PS(+114.04)DEHKTDLNPDNLQGGDDLDPNYVLSSR.V	Y	16.03	3950.79	34	1.4	988.707	4	32.11	2520000	9	21464	R_L08.raw	1	1	97	130	Acetylation (N-term); Acetylation (K); Ubiquitin	H1:Acetylation (N-term):1000.00;K5:Acetylation (K):10.92;S7:Ubiquitin:10.65
L10	7	P12277|KCRB_HUMAN	R.HGGYK(+42.01)PSDEHK(+42.01)TDLNPDNLQGGDDLDPNYVLSSR.V	Y	30.32	3836.75	34	4.6	960.199	4	32.97	99000000	12	22125	R_L10.raw	3	3	97	130	Acetylation (K)	K5:Acetylation (K):1000.00;K11:Acetylation (K):1000.00
L10	7	P12277|KCRB_HUMAN	R.H(+42.01)GGYK(+42.01)PSDEHK(+42.01)TDLNPDNLQGGDDLDPNYVLSSR.V	Y	26.74	3878.76	34	1.8	970.699	4	33.71	38400000	12	22806	R_L10.raw	1	1	97	130	Acetylation (N-term); Acetylation (K)	H1:Acetylation (N-term):1000.00;K5:Acetylation (K):1000.00;K11:Acetylation (K):1000.00
L10	7	P12277|KCRB_HUMAN	R.HGGYK(+114.04)PSDEHK(+42.01)TDLNPDNLQGGDDLDPNYVLSSR.V	Y	25.14	3908.78	34	0.1	782.764	5	30.85	22800000	12	20275	R_L10.raw	1	1	97	130	Ubiquitin; Acetylation (K)	K5:Ubiquitin:9.40;K11:Acetylation (K):30.10
L10	7	P12277|KCRB_HUMAN	R.HGGYK(+42.01)PSDEHK(+114.04)TDLNPDNLQGGDDLDPNYVLSSR.V	Y	24.91	3908.78	34	3.4	978.207	4	30.43	8580000	12	19983	R_L10.raw	1	1	97	130	Acetylation (K); Ubiquitin	K5:Acetylation (K):19.69;K11:Ubiquitin:0.00
L10	7	P12277|KCRB_HUMAN	R.HGGYK(+42.01)PSDEHK(+42.01)TDLNPDNLQGGDDLD.P	Y	23.94	2920.27	26	1.8	974.434	3	27.05	1700000	12	16811	R_L10.raw	1	1	97	122	Acetylation (K)	K5:Acetylation (K):1000.00;K11:Acetylation (K):1000.00
L10	7	P12277|KCRB_HUMAN	R.HGGYK(+42.01)PSDEHK(+42.01)TDLNPDNLQGGDDLDPNYVL.S	Y	20.58	3506.59	31	3.2	1169.87	3	37.31	89800000	12	26058	R_L10.raw	2	2	97	127	Acetylation (K)	K5:Acetylation (K):1000.00;K11:Acetylation (K):1000.00
L10	7	P12277|KCRB_HUMAN	R.HGGYK(+42.01)PSDEHK(+42.01)TDLNPD.N	Y	20.42	1992.88	17	2	665.302	3	18.66	1330000	12	9228	R_L10.raw	1	1	97	113	Acetylation (K)	K5:Acetylation (K):1000.00;K11:Acetylation (K):1000.00
L10	7	P12277|KCRB_HUMAN	R.HGGYK(+42.01)PSDEHK(+42.01)TDLNPDN(+.98)LQGGDDLDPNYVLSSR.V	Y	19.74	3837.74	34	6.1	960.447	4	34.09	4590000	12	23158	R_L10.raw	1	1	97	130	Acetylation (K); Deamidation (NQ)	K5:Acetylation (K):1000.00;K11:Acetylation (K):1000.00;N18:Deamidation (NQ):12.33
L10	7	P12277|KCRB_HUMAN	R.HGGYK(+42.01)PSDEHK(+42.01)TDLNPDNL.Q	Y	19.31	2220.01	19	1.4	741.011	3	25.91	999000	12	15761	R_L10.raw	1	1	97	115	Acetylation (K)	K5:Acetylation (K):1000.00;K11:Acetylation (K):1000.00
L10	7	P12277|KCRB_HUMAN	R.HGGYK(+42.01)PSDEHKT(+114.04)DLNPDNLQGGDDLDPN.Y	Y	19	3203.4	28	2.9	801.86	4	24.26	5760000	12	14253	R_L10.raw	1	1	97	124	Acetylation (K); Ubiquitin	K5:Acetylation (K):28.13;T12:Ubiquitin:7.21
L10	7	P12277|KCRB_HUMAN	R.HGGYK(+42.01)PSDEHK(+42.01)TDLNPDNLQGGDDLDPN.Y	Y	18.45	3131.37	28	1.7	1044.8	3	27.55	16300000	12	17312	R_L10.raw	1	1	97	124	Acetylation (K)	K5:Acetylation (K):1000.00;K11:Acetylation (K):1000.00
L10	7	P12277|KCRB_HUMAN	R.HGGYK(+114.04)PSDEHK(+42.01)TDLNPDNLQGGDDLDPN.Y	Y	16.17	3203.4	28	3.3	801.861	4	24.6	3610000	12	14597	R_L10.raw	1	1	97	124	Ubiquitin; Acetylation (K)	K5:Ubiquitin:5.99;K11:Acetylation (K):23.13
L10	7	P12277|KCRB_HUMAN	R.HGGYK(+114.04)PSDEHK(+42.01)TDLNPD.N	Y	15.98	2064.91	17	1.5	689.313	3	15.06	716000	12	5779	R_L10.raw	2	2	97	113	Ubiquitin; Acetylation (K)	K5:Ubiquitin:0.00;K11:Acetylation (K):33.98
L10	7	P12277|KCRB_HUMAN	R.HGGYK(+114.04)PSDEHK(+42.01)TDLNPDNLQGGDDLDPNYVL.S	Y	15.75	3578.62	31	1.6	895.663	4	33.75	21900000	12	22844	R_L10.raw	1	1	97	127	Ubiquitin; Acetylation (K)	K5:Ubiquitin:14.04;K11:Acetylation (K):19.69
L10	7	P12277|KCRB_HUMAN	R.HGGYK(+42.01)PS(+114.04)DEHK(+42.01)TDLNPDNLQGGDDLDPNYVLSSR.V	Y	15.56	3950.79	34	1.6	791.167	5	31.13	0	12	20462	R_L10.raw	0	0	97	130	Acetylation (K); Ubiquitin	K5:Acetylation (K):1000.00;S7:Ubiquitin:17.91;K11:Acetylation (K):1000.00

## Sheet: K107
Sample	Protein ID	Protein Accession	Peptide	Unique	-10lgP	Mass	Length	ppm	m/z	z	RT	Area Sample 7	Fraction	Scan	Source File	#Feature	#Feature Sample 7	Start	End	PTM	AScore
see also peptides in tab K101
L06	7	P12277|KCRB_HUMAN	H.K(+42.01)TDLNPDNLQGGDDLDPNYVLSSR.V	Y	28.51	2687.27	24	2.7	896.765	3	35.82	23700000	7	24711	R_L06.raw	2	2	107	130	Acetylation (N-term)	K1:Acetylation (N-term):1000.00
L06	7	P12277|KCRB_HUMAN	H.K(+42.01)TDLNPDNLQ(+.98)GGDDLDPNYVLSSR.V	Y	19.12	2688.25	24	6.2	897.097	3	35.65	1340000	7	24559	R_L06.raw	1	1	107	130	Acetylation (N-term); Deamidation (NQ)	K1:Acetylation (N-term):1000.00;Q10:Deamidation (NQ):10.42
L08	7	P12277|KCRB_HUMAN	H.K(+42.01)TDLNPDNLQGGDDLDPNYVLSSR.V	Y	27.14	2687.27	24	4.8	896.767	3	35.58	11500000	9	24525	R_L08.raw	2	2	107	130	Acetylation (N-term)	K1:Acetylation (N-term):1000.00
L08	7	P12277|KCRB_HUMAN	H.K(+42.01)TDLNPDNLQ(+.98)GGDDLDPNYVLSSR.V	Y	23.67	2688.25	24	7.4	897.098	3	35.75	1440000	9	24679	R_L08.raw	2	2	107	130	Acetylation (N-term); Deamidation (NQ)	K1:Acetylation (N-term):1000.00;Q10:Deamidation (NQ):45.01
L08	7	P12277|KCRB_HUMAN	H.K(+42.01)TDLNPDNLQGGDDLDPN.Y	Y	17.46	1981.89	18	0.4	991.951	2	28.82	1400000	9	18740	R_L08.raw	1	1	107	124	Acetylation (N-term)	K1:Acetylation (N-term):1000.00
L10	7	P12277|KCRB_HUMAN	H.K(+42.01)TDLNPDNLQGGDDLDPNYVLSSR.V	Y	30.62	2687.27	24	0.8	896.764	3	35.92	13600000	12	24771	R_L10.raw	1	1	107	130	Acetylation (N-term)	K1:Acetylation (N-term):1000.00
L10	7	P12277|KCRB_HUMAN	H.K(+42.01)TDLNPDNLQ(+.98)GGDDLDPNYVLSSR.V	Y	21.58	2688.25	24	7.7	1345.14	2	36	484000	12	24848	R_L10.raw	1	1	107	130	Acetylation (N-term); Deamidation (NQ)	K1:Acetylation (N-term):1000.00;Q10:Deamidation (NQ):55.92
L10	7	P12277|KCRB_HUMAN	H.K(+42.01)TDLNPDNLQGGDDLDPN.Y	Y	17.99	1981.89	18	0	991.951	2	28.82	1670000	12	18450	R_L10.raw	1	1	107	124	Acetylation (N-term)	K1:Acetylation (N-term):1000.00

## Sheet: K156
Sample	Protein ID	Protein Accession	Peptide	Unique	-10lgP	Mass	Length	ppm	m/z	z	RT	Area Sample 7	Fraction	Scan	Source File	#Feature	#Feature Sample 7	Start	End	PTM	AScore
L06	7	P12277|KCRB_HUMAN	R.RAIEK(+42.01)LAVEALSSLDGDLAGR.Y	Y	27.79	2225.2	21	1.7	742.742	3	44.89	55100000	7	32682	R_L06.raw	2	2	152	172	Acetylation (K)	K5:Acetylation (K):1000.00
L06	7	P12277|KCRB_HUMAN	R.R(+14.02)AIEK(+27.99)LAVEALSSLDGDLAGR.Y	Y	25.56	2225.2	21	0	742.741	3	45.03	9910000	7	32805	R_L06.raw	1	1	152	172	Methylation(KR); Formylation	R1:Methylation(KR):9.15;K5:Formylation:9.15
L06	7	P12277|KCRB_HUMAN	R.RAIEK(+41.03)LAVEALSSLDGDLAGR.Y	Y	19.84	2224.22	21	3.2	742.415	3	46.7	5060000	7	34234	R_L06.raw	1	1	152	172	Amidination of lysines or N-terminal amines with methyl acetimidate	K5:Amidination of lysines or N-terminal amines with methyl acetimidate:7.28
L06	7	P12277|KCRB_HUMAN	R.AIEK(+42.01)LAVEALSSLDGDLAGR.Y	Y	28.97	2069.1	20	2.3	690.709	3	46.97	69300000	7	34460	R_L06.raw	12	12	153	172	Acetylation (K)	K4:Acetylation (K):1000.00
L06	7	P12277|KCRB_HUMAN	R.A(+27.99)IEK(+42.01)LAVEALSSLDGDLAGR.Y	Y	28.84	2097.1	20	3.3	700.041	3	48.66	1790000	7	35928	R_L06.raw	3	3	153	172	Formylation; Acetylation (K)	A1:Formylation:1000.00;K4:Acetylation (K):1000.00
L06	7	P12277|KCRB_HUMAN	R.AIEK(+42.01)LAVE(+21.98)ALSSLDGDLAGR.Y	Y	27.75	2091.08	20	3.9	698.037	3	47.27	28200000	7	34712	R_L06.raw	3	3	153	172	Acetylation (K); Sodium adduct	K4:Acetylation (K):1000.00;E8:Sodium adduct:56.47
L06	7	P12277|KCRB_HUMAN	R.A(+42.01)IEKLAVEALSSLDGDLAGR.Y	Y	26.18	2069.1	20	2.5	1035.56	2	50.11	5440000	7	37140	R_L06.raw	2	2	153	172	Acetylation (N-term)	A1:Acetylation (N-term):1000.00
L06	7	P12277|KCRB_HUMAN	R.AIEK(+42.01)LAVEALSSLDGDLAGR(-.98).Y	Y	22.81	2068.12	20	2.6	690.381	3	46.78	39200000	7	34298	R_L06.raw	1	1	153	172	Acetylation (K); Amidation	K4:Acetylation (K):1000.00;R20:Amidation:1000.00
L06	7	P12277|KCRB_HUMAN	R.AIEK(+42.02)LAVEALSSLDGDLAGR.Y	Y	22.29	2069.11	20	2.8	1035.57	2	51.04	43800	7	37839	R_L06.raw	1	1	153	172	Guanidination	K4:Guanidination:1000.00
L06	7	P12277|KCRB_HUMAN	R.AIEK(+42.01)LAVEALSS(+79.97)LDGDLAGR.Y	Y	22.03	2149.07	20	-2.2	538.273	4	47.33	0	7	34764	R_L06.raw	0	0	153	172	Acetylation (K); Phosphorylation (STY)	K4:Acetylation (K):1000.00;S12:Phosphorylation (STY):0.00
L06	7	P12277|KCRB_HUMAN	R.A(+41.03)IEKLAVEALSSLDGDLAGR.Y	Y	21.98	2068.12	20	3.5	1035.07	2	46.1	429000000	7	33724	R_L06.raw	4	4	153	172	Amidination of lysines or N-terminal amines with methyl acetimidate	A1:Amidination of lysines or N-terminal amines with methyl acetimidate:3.64
L06	7	P12277|KCRB_HUMAN	R.AIEK(+41.03)LAVEALSSLDGDLAGR.Y	Y	21.84	2068.12	20	2.2	690.381	3	45.65	24200000	7	33344	R_L06.raw	3	3	153	172	Amidination of lysines or N-terminal amines with methyl acetimidate	K4:Amidination of lysines or N-terminal amines with methyl acetimidate:7.07
L06	7	P12277|KCRB_HUMAN	R.A(+43.01)IEKLAVEALSSLDGDLAGR.Y	Y	20.49	2070.1	20	5	1036.06	2	48.62	0	7	35901	R_L06.raw	0	0	153	172	Carbamylation	A1:Carbamylation:0.00
L06	7	P12277|KCRB_HUMAN	R.AIEK(+43.01)LAVEALSSLDGDLAGR.Y	Y	18.34	2070.1	20	7.4	1036.06	2	50.83	1.42	7	37681	R_L06.raw	1	1	153	172	Carbamylation	K4:Carbamylation:14.71
L06	7	P12277|KCRB_HUMAN	R.AIEK(+42.01)LAVEALS(-18.01)SLDGDLAGR.Y	Y	18.15	2051.09	20	3	1026.56	2	43.46	1060000	7	31443	R_L06.raw	1	1	153	172	Acetylation (K); Dehydration	K4:Acetylation (K):1000.00;S11:Dehydration:14.02
L06	7	P12277|KCRB_HUMAN	I.E(+225.09)KLAVEALSSLDGDLAGR.Y	Y	16.23	2068.06	18	7.4	1035.05	2	48.83	0	7	36080	R_L06.raw	0	0	155	172	Iminobiotinylation	E1:Iminobiotinylation:0.00
L06	7	P12277|KCRB_HUMAN	E.K(+42.01)LAVEALSSLDGDLAGR.Y	Y	18.8	1755.94	17	2.3	878.978	2	41.41	473000	7	29677	R_L06.raw	1	1	156	172	Acetylation (N-term)	K1:Acetylation (N-term):1000.00
L08	7	P12277|KCRB_HUMAN	R.RAIEK(+42.01)LAVEALSSLDGDLAGR.Y	Y	30.32	2225.2	21	1.8	742.742	3	45.34	2580000	9	33084	R_L08.raw	1	1	152	172	Acetylation (K)	K5:Acetylation (K):1000.00
L08	7	P12277|KCRB_HUMAN	R.R(+14.02)AIEK(+27.99)LAVEALSSLDGDLAGR.Y	Y	25.65	2225.2	21	2.8	742.743	3	45.18	2580000	9	32939	R_L08.raw	1	1	152	172	Methylation(KR); Formylation	R1:Methylation(KR):26.36;K5:Formylation:26.36
L08	7	P12277|KCRB_HUMAN	R.AIEK(+42.01)LAVE(+21.98)ALSSLDGDLAGR.Y	Y	33.87	2091.08	20	1.5	698.036	3	47.27	11700000	9	34716	R_L08.raw	1	1	153	172	Acetylation (K); Sodium adduct	K4:Acetylation (K):1000.00;E8:Sodium adduct:85.00
L08	7	P12277|KCRB_HUMAN	R.AIEK(+42.01)LAVEALSSLDGDLAGR.Y	Y	31.88	2069.1	20	2.2	1035.56	2	46.81	233000000	9	34331	R_L08.raw	17	17	153	172	Acetylation (K)	K4:Acetylation (K):1000.00
L08	7	P12277|KCRB_HUMAN	R.AIEK(+42.01)LAVEALSSLD(-18.01)GDLAGR.Y	Y	28.35	2051.09	20	0.8	684.704	3	47.07	5500000	9	34548	R_L08.raw	1	1	153	172	Acetylation (K); Dehydration	K4:Acetylation (K):1000.00;D14:Dehydration:9.40
L08	7	P12277|KCRB_HUMAN	R.A(+27.99)IEK(+42.01)LAVEALSSLDGDLAGR.Y	Y	27.78	2097.1	20	4	1049.56	2	48.63	237000	9	35917	R_L08.raw	2	2	153	172	Formylation; Acetylation (K)	A1:Formylation:1000.00;K4:Acetylation (K):1000.00
L08	7	P12277|KCRB_HUMAN	R.AIEK(+42.02)LAVEALSSLDGDLAGR.Y	Y	26.1	2069.11	20	1.2	1035.56	2	47.19	55900000	9	34652	R_L08.raw	1	1	153	172	Guanidination	K4:Guanidination:1000.00
L08	7	P12277|KCRB_HUMAN	R.AIEK(+41.03)LAVEALSSLDGDLAGR.Y	Y	25.47	2068.12	20	4.2	690.382	3	46.53	76000000	9	34095	R_L08.raw	6	6	153	172	Amidination of lysines or N-terminal amines with methyl acetimidate	K4:Amidination of lysines or N-terminal amines with methyl acetimidate:7.77
L08	7	P12277|KCRB_HUMAN	R.A(+42.01)IEKLAVEALSSLDGDLAGR.Y	Y	25.06	2069.1	20	4.9	690.711	3	48.42	5160000	9	35736	R_L08.raw	3	3	153	172	Acetylation (N-term)	A1:Acetylation (N-term):1000.00
L08	7	P12277|KCRB_HUMAN	R.A(+41.03)IEKLAVEALSSLDGDLAGR.Y	Y	23.47	2068.12	20	3.5	690.382	3	46.3	23100000	9	33898	R_L08.raw	3	3	153	172	Amidination of lysines or N-terminal amines with methyl acetimidate	A1:Amidination of lysines or N-terminal amines with methyl acetimidate:9.42
L08	7	P12277|KCRB_HUMAN	R.AIEK(+42.01)LAVEALSS(-18.01)LDGDLAGR.Y	Y	21.39	2051.09	20	1.7	684.705	3	44.13	1220000	9	32024	R_L08.raw	2	2	153	172	Acetylation (K); Dehydration	K4:Acetylation (K):1000.00;S12:Dehydration:12.19
L08	7	P12277|KCRB_HUMAN	R.AIE(+21.98)K(+42.01)LAVEALSSLDGDLAGR.Y	Y	21.33	2091.08	20	4.2	698.038	3	46.73	8520000	9	34265	R_L08.raw	1	1	153	172	Sodium adduct; Acetylation (K)	E3:Sodium adduct:0.00;K4:Acetylation (K):1000.00
L08	7	P12277|KCRB_HUMAN	R.AIEKLAVEALS(+79.97)SLDGDLAGR.Y	Y	19.27	2107.06	20	-2.1	527.77	4	46.87	1940000	9	34383	R_L08.raw	1	1	153	172	Phosphorylation (STY)	S11:Phosphorylation (STY):30.46
L10	7	P12277|KCRB_HUMAN	R.AIEK(+42.01)LAVE(+21.98)ALSSLDGDLAGR.Y	Y	30.53	2091.08	20	1.1	1046.55	2	46.82	5380000	12	34493	R_L10.raw	1	1	153	172	Acetylation (K); Sodium adduct	K4:Acetylation (K):1000.00;E8:Sodium adduct:34.44
L10	7	P12277|KCRB_HUMAN	R.AIEK(+42.01)LAVEALSSLDGDLAGR.Y	Y	30.34	2069.1	20	2.1	690.709	3	47.24	654000000	12	34845	R_L10.raw	8	8	153	172	Acetylation (K)	K4:Acetylation (K):1000.00
L10	7	P12277|KCRB_HUMAN	R.A(+27.99)IEK(+42.01)LAVEALSSLDGDLAGR.Y	Y	26.87	2097.1	20	2.3	700.041	3	48.64	127000	12	36076	R_L10.raw	2	2	153	172	Formylation; Acetylation (K)	A1:Formylation:1000.00;K4:Acetylation (K):1000.00
L10	7	P12277|KCRB_HUMAN	R.A(+41.03)IEKLAVEALSSLDGDLAGR.Y	Y	25.26	2068.12	20	2.3	690.381	3	46.31	4000000	12	34058	R_L10.raw	3	3	153	172	Amidination of lysines or N-terminal amines with methyl acetimidate	A1:Amidination of lysines or N-terminal amines with methyl acetimidate:5.77
L10	7	P12277|KCRB_HUMAN	R.AIEK(+41.03)LAVEALSSLDGDLAGR.Y	Y	24.27	2068.12	20	2.3	690.381	3	46.18	86200000	12	33948	R_L10.raw	2	2	153	172	Amidination of lysines or N-terminal amines with methyl acetimidate	K4:Amidination of lysines or N-terminal amines with methyl acetimidate:0.00
L10	7	P12277|KCRB_HUMAN	R.A(+43.01)IEKLAVEALSSLDGDLAGR.Y	Y	19.89	2070.1	20	3.6	691.042	3	47	7620000	12	34645	R_L10.raw	1	1	153	172	Carbamylation	A1:Carbamylation:4.05
L10	7	P12277|KCRB_HUMAN	R.A(+42.01)IEKLAVEALSSLDGDLAGR.Y	Y	18.28	2069.1	20	-0.7	1035.56	2	48.74	318000	12	36162	R_L10.raw	2	2	153	172	Acetylation (N-term)	A1:Acetylation (N-term):1000.00
L10	7	P12277|KCRB_HUMAN	R.AIEK(+42.01)LAVEALSS(-18.01)LDGDLAGR.Y	Y	15.86	2051.09	20	3.7	684.706	3	44.23	215000	12	32254	R_L10.raw	1	1	153	172	Acetylation (K); Dehydration	K4:Acetylation (K):1000.00;S12:Dehydration:11.06

## Sheet: K177
Sample	Protein ID	Protein Accession	Peptide	Unique	-10lgP	Mass	Length	ppm	m/z	z	RT	Area Sample 7	Fraction	Scan	Source File	#Feature	#Feature Sample 7	Start	End	PTM	AScore
L06	7	P12277|KCRB_HUMAN	R.YYALK(+42.01)SMTEAEQQQLIDDHF.L	Y	25.22	2471.13	20	2	1236.58	2	43.93	38900000	7	31851	R_L06.raw	2	2	173	192	Acetylation (K)	K5:Acetylation (K):1000.00
L06	7	P12277|KCRB_HUMAN	Y.ALK(+42.01)SMTEAEQQQLIDDHF.L	Y	15.64	2145	18	1.5	1073.51	2	37.01	14300000	7	25799	R_L06.raw	2	2	175	192	Acetylation (K)	K3:Acetylation (K):1000.00
L08	7	P12277|KCRB_HUMAN	R.YYALK(+42.01)SMTEAEQQQLIDDHF.L	Y	24.97	2471.13	20	3.2	824.72	3	43.97	19000000	9	31885	R_L08.raw	2	2	173	192	Acetylation (K)	K5:Acetylation (K):1000.00
L08	7	P12277|KCRB_HUMAN	R.YYALKSMT(+79.97)EAEQQQLIDDHF.L	Y	16.09	2509.09	20	-0.3	628.279	4	44	863000	9	31915	R_L08.raw	1	1	173	192	Phosphorylation (STY)	T8:Phosphorylation (STY):0.00
L08	7	P12277|KCRB_HUMAN	Y.ALK(+42.01)SMTEAEQQQLIDDHF.L	Y	19.1	2145	18	1.6	716.01	3	37.1	5590000	9	25899	R_L08.raw	1	1	175	192	Acetylation (K)	K3:Acetylation (K):1000.00
L10	7	P12277|KCRB_HUMAN	R.YYALK(+42.01)SMTEAEQQQLIDDHF.L	Y	23.49	2471.13	20	3.2	824.72	3	44.17	18900000	12	32202	R_L10.raw	2	2	173	192	Acetylation (K)	K5:Acetylation (K):1000.00
L10	7	P12277|KCRB_HUMAN	R.YYALKSMT(+79.97)EAEQQQLIDDHF.L	Y	17.46	2509.09	20	-1.6	628.278	4	44.14	1170000	12	32180	R_L10.raw	1	1	173	192	Phosphorylation (STY)	T8:Phosphorylation (STY):0.00
L10	7	P12277|KCRB_HUMAN	Y.ALK(+42.01)SMTEAEQQQLIDDHF.L	Y	26.27	2145	18	2.1	1073.51	2	37.23	20300000	12	25985	R_L10.raw	2	2	175	192	Acetylation (K)	K3:Acetylation (K):1000.00
L10	7	P12277|KCRB_HUMAN	Y.ALK(+42.01)SMTEAEQQQLIDDHFLFDK(+42.01)PVSPL.L	Y	16.22	3183.58	27	1.1	796.903	4	47.04	1670000	12	34675	R_L10.raw	1	1	175	201	Acetylation (K)	K3:Acetylation (K):1000.00;K22:Acetylation (K):1000.00
L10	7	P12277|KCRB_HUMAN	L.K(+42.01)SMTEAEQQQLIDDHFLF.D	Y	20.08	2221.04	18	2.5	741.355	3	44.44	2180000	12	32435	R_L10.raw	1	1	177	194	Acetylation (N-term)	K1:Acetylation (N-term):1000.00

## Sheet: K196
Sample	Protein ID	Protein Accession	Peptide	Unique	-10lgP	Mass	Length	ppm	m/z	z	RT	Area Sample 7	Fraction	Scan	Source File	#Feature	#Feature Sample 7	Start	End	PTM	AScore
L06	NOT COVERED
L08	7	P12277|KCRB_HUMAN	L.IDDHFLFDK(+42.01)PVSPL.L	N	16.14	1683.85	14	2.2	842.934	2	46.37	3220000	9	33957	R_L08.raw	1	1	188	201	Acetylation (K)	K9:Acetylation (K):1000.00
L10	7	P12277|KCRB_HUMAN	L.IDDHFLFDK(+42.01)PVSPL.L	N	15.79	1683.85	14	1.3	842.934	2	46.47	2360000	12	34198	R_L10.raw	1	1	188	201	Acetylation (K)	K9:Acetylation (K):1000.00

## Sheet: K223
Sample	Protein ID	Protein Accession	Peptide	Unique	-10lgP	Mass	Length	ppm	m/z	z	RT	Area Sample 7	Fraction	Scan	Source File	#Feature	#Feature Sample 7	Start	End	PTM	AScore
L06	7	P12277|KCRB_HUMAN	R.GIWHNDNK(+42.01)TFLVWVNEEDHLR.V	Y	30.1	2663.29	21	2.3	666.831	4	43.55	216000000	7	31518	R_L06.raw	5	5	216	236	Acetylation (K)	K8:Acetylation (K):1000.00
L06	7	P12277|KCRB_HUMAN	R.GIWHN(+.98)DNK(+42.01)TFLVWVNEEDHLR.V	Y	23.15	2664.27	21	4	667.078	4	45.2	10100000	7	32951	R_L06.raw	2	2	216	236	Deamidation (NQ); Acetylation (K)	N5:Deamidation (NQ):15.73;K8:Acetylation (K):1000.00
L06	7	P12277|KCRB_HUMAN	R.GIW(+31.99)HNDNK(+42.01)TFLVWVNEEDHLR.V	Y	23.02	2695.28	21	3	674.829	4	41.35	4490000	7	29628	R_L06.raw	1	1	216	236	Dihydroxy; Acetylation (K)	W3:Dihydroxy:43.91;K8:Acetylation (K):1000.00
L06	7	P12277|KCRB_HUMAN	R.GIWHNDNK(+43.99)TFLVWVNEEDHLR.V	Y	18.51	2665.27	21	4.3	667.327	4	45.33	91300	7	33061	R_L06.raw	1	1	216	236	Carboxylation (DKW)	K8:Carboxylation (DKW):15.73
L06	7	P12277|KCRB_HUMAN	R.GIWHNDNK(+42.01)TFLVW.V	Y	17.51	1670.82	13	2.6	836.42	2	46.7	78000000	7	34233	R_L06.raw	1	1	216	228	Acetylation (K)	K8:Acetylation (K):1000.00
L06	7	P12277|KCRB_HUMAN	W.HNDNK(+42.01)TFLVWVNEEDHLR.V	Y	22.84	2307.1	18	-0.6	770.041	3	37.63	4890000	7	26346	R_L06.raw	1	1	219	236	Acetylation (K)	K5:Acetylation (K):1000.00
L08	7	P12277|KCRB_HUMAN	R.GIWHNDNK(+42.01)TFLVWVNEEDHLR.V	Y	29.79	2663.29	21	2.1	666.831	4	42.82	35900000	9	30904	R_L08.raw	4	4	216	236	Acetylation (K)	K8:Acetylation (K):1000.00
L08	7	P12277|KCRB_HUMAN	R.G(+42.01)IWHN(+.98)DNKTFLVWVNEEDHLR.V	Y	26.43	2664.27	21	3.3	667.077	4	45.31	1240000	9	33057	R_L08.raw	1	1	216	236	Acetylation (N-term); Deamidation (NQ)	G1:Acetylation (N-term):1000.00;N5:Deamidation (NQ):0.00
L08	7	P12277|KCRB_HUMAN	R.GIWHNDNK(+42.01)TFLVW(+31.99)VNEEDHLR.V	Y	23.83	2695.28	21	2.2	674.828	4	39.89	7310000	9	28377	R_L08.raw	2	2	216	236	Acetylation (K); Dihydroxy	K8:Acetylation (K):1000.00;W13:Dihydroxy:37.54
L08	7	P12277|KCRB_HUMAN	R.G(+42.01)IWHNDN(+.98)KTFLVWVNEEDHLR.V	Y	19.06	2664.27	21	3.6	667.078	4	45.43	1240000	9	33158	R_L08.raw	1	1	216	236	Acetylation (N-term); Deamidation (NQ)	G1:Acetylation (N-term):1000.00;N7:Deamidation (NQ):14.63
L08	7	P12277|KCRB_HUMAN	R.G(+42.01)IWHNDNKTFLVWVNEEDHLR.V	Y	18.73	2663.29	21	-2.9	888.767	3	43.11	5750000	9	31151	R_L08.raw	1	1	216	236	Acetylation (N-term)	G1:Acetylation (N-term):1000.00
L08	7	P12277|KCRB_HUMAN	R.GIW(+31.99)HNDNK(+42.01)TFLVWVNEEDHLR.V	Y	18.33	2695.28	21	3.7	674.829	4	41.39	0	9	29683	R_L08.raw	0	0	216	236	Dihydroxy; Acetylation (K)	W3:Dihydroxy:31.93;K8:Acetylation (K):1000.00
L08	7	P12277|KCRB_HUMAN	R.GIWHNDNK(+42.01)TFLVW.V	Y	17.64	1670.82	13	1.9	836.419	2	46.75	88100000	9	34282	R_L08.raw	1	1	216	228	Acetylation (K)	K8:Acetylation (K):1000.00
L10	7	P12277|KCRB_HUMAN	R.GIWHNDNK(+42.01)TF.L	Y	15.17	1272.59	10	1	637.302	2	28.54	215000000	12	18177	R_L10.raw	1	1	216	225	Acetylation (K)	K8:Acetylation (K):1000.00

[truncated: 8 more sheets: K245, K265, K298, K307, K313, K319, K358, K381]
